# Supplementary material for: Probing SWATH‐MS as a tool for proteome level quantification in a nonmodel fish
Source: Mol Ecol Resour. 2020 Aug 4;20(6):1647–57. doi: 10.1111/1755-0998.13229 (PMC7689905; doi:10.1111/1755-0998.13229)
Supplement: Supplementary file 1 — Data S1 [file MEN-20-1647-s001.xlsx]

## Sheet: Brain_brainDDA
Differentially expressed proteins in the brain using the brain DDA spectral library
control	highCO2	highTemp	combo	C: gene	C: Gene.Name	C: Description	C: ANOVA Significant	N: -Log ANOVA p value	N: ANOVA q-value	T: Significant pairs
3.32882	2.0007	-3.32882	-2.70907	maker-000000F-pred_gff_AUGUSTUS-gene-107.14	UBP5	Ubiquitin	+	4.03113	0.00341667	highCO2_highTemp;control_highTemp;highCO2_combo;control_combo
-2.37427	-1.66097	2.37427	0	maker-000001F-pred_gff_AUGUSTUS-gene-14.16	VISL1	Visinin	+	2.58106	0.0371613	highTemp_control;highTemp_highCO2
-5.83038	-6.97592	6.97592	4.998	maker-000001F-pred_gff_AUGUSTUS-gene-69.26	H90A1	Heat	+	8.45437	0	combo_highCO2;highTemp_highCO2;combo_control;highTemp_control
-2.23259	0	2.23259	1.99695	maker-000002F-pred_gff_AUGUSTUS-gene-60.1	EDF1	Endothelial	+	2.61931	0.0373451	combo_control;highTemp_control
-1.7734	0	1.67198	1.7734	maker-000003F-pred_gff_AUGUSTUS-gene-22.14	PEBP1	Phphatidylethanolamine-binding	+	2.46849	0.0452632	highTemp_control;combo_control
1.36427	2.88102	-1.61493	-2.88102	maker-000003F-pred_gff_AUGUSTUS-gene-89.67	SCOT1	PIGSuccinyl-	+	2.93814	0.0222273	control_combo;highCO2_combo;highCO2_highTemp
1.50241	3.91263	-3.91263	-3.44403	maker-000003F-pred_gff_snap_masked-gene-51.20	SERC	Phpherine	+	4.43534	0.00156098	control_highTemp;highCO2_highTemp;highCO2_combo
-2.3759	-1.43945	1.50683	2.3759	maker-000004F-pred_gff_genemark-gene-27.34	VDAC2	Voltage-dendent	+	2.69744	0.0326729	highTemp_control;combo_control;combo_highCO2
-5.02971	-5.65406	5.65406	3.75351	maker-000005F-pred_gff_AUGUSTUS-gene-111.8	SH3G2	Endophilin-A1	+	7.02633	0	combo_highCO2;highTemp_highCO2;combo_control;highTemp_control
1.63931	-2.35939	1.81064	2.35939	maker-000005F-pred_gff_AUGUSTUS-gene-18.43	ANK2	Ankyrin-2	+	2.50196	0.0425038	control_highCO2;highTemp_highCO2;combo_highCO2
4.56684	5.93122	-5.93122	-5.41905	maker-000006F-pred_gff_AUGUSTUS-gene-65.1	NLTP	Non-scific	+	7.77002	0	control_highTemp;highCO2_highTemp;control_combo;highCO2_combo
2.82152	3.2068	-2.33613	-3.2068	maker-000006F-pred_gff_genemark-gene-66.38	AL9A1	ORYLAAldehyde	+	4.29909	0.00219048	control_combo;highCO2_combo;control_highTemp;highCO2_highTemp
0	2.80206	-2.80206	-1.43271	maker-000006F-pred_gff_snap_masked-gene-88.27	PSMD1	26S	+	2.56069	0.0382222	highCO2_highTemp;highCO2_combo
0	-2.49872	2.49872	1.98478	maker-000007F-pred_gff_AUGUSTUS-gene-10.28	CTND2	Catenin	+	2.73572	0.030835	combo_highCO2;highTemp_highCO2
2.3142	0	-2.3142	-2.22548	maker-000007F-pred_gff_AUGUSTUS-gene-108.5	GPC1	Glypican-1	+	2.65341	0.0348727	control_highTemp;control_combo
1.30997	2.47642	-2.00935	-2.47642	maker-000007F-pred_gff_AUGUSTUS-gene-28.16	CRJ1C	TRICYCrystallin	+	2.96045	0.0216471	control_combo;highCO2_combo;highCO2_highTemp
0	2.44919	-2.40684	-2.44919	maker-000007F-pred_gff_AUGUSTUS-gene-62.2	AT1B3	Sodium	+	2.7558	0.029451	highCO2_highTemp;highCO2_combo
-2.86069	0	2.86069	2.1136	maker-000007F-pred_gff_AUGUSTUS-gene-81.13	AP2MA	AP-2	+	2.85879	0.0242474	combo_control;highTemp_control
-3.8532	-6.85377	6.85377	5.92885	maker-000008F-pred_gff_AUGUSTUS-gene-104.34	PA1B2	Platelet-activating	+	7.93199	0	combo_highCO2;highTemp_highCO2;combo_control;highTemp_control
-3.475	-5.95479	5.95479	5.50456	maker-000008F-pred_gff_AUGUSTUS-gene-2.3	DPYL3	Dihydropyrimidinase-related	+	7.25096	0	combo_highCO2;highTemp_highCO2;combo_control;highTemp_control
5.59101	7.08796	-7.08796	-5.50516	maker-000008F-pred_gff_AUGUSTUS-gene-25.3	DPP3	Diptidyl	+	8.61349	0	control_highTemp;highCO2_highTemp;control_combo;highCO2_combo
-2.14666	-1.3842	2.14666	1.66255	maker-000008F-pred_gff_genemark-gene-69.36	---NA---		+	2.67078	0.0344815	combo_control;highTemp_control;highTemp_highCO2
1.76254	2.79742	0	-2.79742	maker-000010F-pred_gff_AUGUSTUS-gene-90.7	LIPO	RHIMBLipocalin	+	2.9445	0.0225116	control_combo;highCO2_combo
-3.28998	-3.87928	3.87928	2.4188	maker-000011F-pred_gff_AUGUSTUS-gene-78.33	TIGRB	Fructe-2	+	4.784	0.00129412	combo_highCO2;highTemp_highCO2;combo_control;highTemp_control
-1.64001	2.76808	-2.55534	-2.76808	maker-000011F-pred_gff_AUGUSTUS-gene-82.2	NDUAC	NADH	+	3.04951	0.0191899	highCO2_combo;highCO2_highTemp;highCO2_control
-2.65188	0	2.65188	1.44767	maker-000014F-pred_gff_AUGUSTUS-gene-48.0	---NA---		+	2.45131	0.0464889	combo_control;highTemp_control
2.72088	2.82035	-2.82035	-2.4788	maker-000015F-pred_gff_AUGUSTUS-gene-43.12	GLOD4	Glyoxalase	+	4.26377	0.00227273	control_highTemp;highCO2_highTemp;control_combo;highCO2_combo
-5.83842	-5.10093	5.83842	5.07736	maker-000015F-pred_gff_AUGUSTUS-gene-50.14	143GB	14-3-3	+	7.86398	0	combo_control;highTemp_control;combo_highCO2;highTemp_highCO2
-10.8048	-9.75973	10.8048	8.81031	maker-000017F-pred_gff_AUGUSTUS-gene-26.60	TPPP	Tubulin	+	13.5688	0	combo_control;highTemp_control;combo_highCO2;highTemp_highCO2
2.56942	1.3904	-2.11654	-2.56942	maker-000019F-pred_gff_AUGUSTUS-gene-5.78	APEX1	DNA-(apurinic	+	3.10349	0.0172308	highCO2_combo;control_combo;control_highTemp
-2.51305	2.51305	2.34219	2.09238	maker-000020F-pred_gff_AUGUSTUS-gene-48.0	MTCH1	Mitochondrial	+	2.94167	0.0223908	combo_control;highTemp_control;highCO2_control
9.43915	10.518	-10.518	-10.1357	maker-000022F-pred_gff_AUGUSTUS-gene-16.54	ACON	Aconitate	+	13.9359	0	control_highTemp;highCO2_highTemp;control_combo;highCO2_combo
0	2.76004	-2.76004	-2.72185	maker-000024F-pred_gff_AUGUSTUS-gene-44.2	ACON	Aconitate	+	3.48353	0.00922581	highCO2_highTemp;highCO2_combo
-3.3306	0	3.3306	0	maker-000024F-pred_gff_AUGUSTUS-gene-59.46	GRB2	Growth	+	2.91287	0.0234157	highTemp_control
-1.41265	2.87247	-2.87247	0	maker-000025F-pred_gff_AUGUSTUS-gene-59.1	ADT3	ADP	+	2.6268	0.0366429	highCO2_highTemp;highCO2_control
-2.99327	-2.47315	2.99327	1.71776	maker-000025F-pred_gff_snap_masked-gene-51.62	GANAB	MACFANeutral	+	3.62846	0.00757895	combo_control;highTemp_control;highTemp_highCO2
5.7983	6.68714	-6.68714	-2.16042	maker-000027F-pred_gff_AUGUSTUS-gene-31.54	MYG1	UPF0160	+	7.22919	0	combo_highTemp;control_highTemp;highCO2_highTemp;control_combo;highCO2_combo
-2.49398	0	2.49398	1.71087	maker-000027F-pred_gff_AUGUSTUS-gene-41.39	SYN2	Synapsin-2	+	2.698	0.0329057	combo_control;highTemp_control
-2.82376	-1.44113	1.75931	2.82376	maker-000027F-pred_gff_AUGUSTUS-gene-55.36	GBB1	Guanine	+	3.01909	0.01985	highTemp_control;combo_control;combo_highCO2
-3.30059	-4.89504	4.89504	4.16062	maker-000027F-pred_gff_AUGUSTUS-gene-59.15	GNAI2	Guanine	+	6.06658	0	combo_highCO2;highTemp_highCO2;combo_control;highTemp_control
0	2.40011	-2.40011	-2.0919	maker-000027F-pred_gff_genemark-gene-38.7	S6A11	Sodium-	+	2.5468	0.0389291	highCO2_highTemp;highCO2_combo
-3.36143	-4.09733	4.09733	4.05944	maker-000027F-pred_gff_genemark-gene-41.32	SYN3	Synapsin-3	+	5.9147	0	combo_highCO2;highTemp_highCO2;combo_control;highTemp_control
-1.31163	-2.81023	2.81023	2.18095	maker-000028F-pred_gff_AUGUSTUS-gene-54.14	KCRU	Creatine	+	3.16569	0.0163243	combo_highCO2;highTemp_highCO2;highTemp_control
2.04936	2.31598	-2.31598	-2.09858	maker-000028F-pred_gff_AUGUSTUS-gene-62.31	PSA1	Proteasome	+	3.46181	0.00926984	control_highTemp;highCO2_highTemp;control_combo;highCO2_combo
0	2.57609	-2.57609	-1.61114	maker-000029F-pred_gff_AUGUSTUS-gene-4.8	LEGLB	Galectin-related	+	2.5941	0.0368197	highCO2_highTemp;highCO2_combo
-3.28359	-1.64162	3.28359	0	maker-000030F-pred_gff_AUGUSTUS-gene-40.29	LETM1	Mitochondrial	+	3.10493	0.0172987	highTemp_control;highTemp_highCO2
3.32998	2.93046	0	-3.32998	maker-000032F-pred_gff_AUGUSTUS-gene-56.3	GSTA3	Glutathione	+	3.63398	0.00757143	highCO2_combo;control_combo
-4.39941	-1.67968	4.24108	4.39941	maker-000033F-pred_gff_AUGUSTUS-gene-4.4	NEUS	Neurerpin	+	5.20303	0.000413793	highTemp_control;combo_control;highTemp_highCO2;combo_highCO2
-2.66553	0	2.1425	2.66553	maker-000035F-pred_gff_AUGUSTUS-gene-43.50	RYR2	Ryanodine	+	2.89326	0.024044	highTemp_control;combo_control
3.38629	2.86699	0	-3.38629	maker-000035F-pred_gff_AUGUSTUS-gene-51.11	FAS	Fatty	+	3.67104	0.00733333	highCO2_combo;control_combo
1.5026	2.20548	-2.20548	-1.401	maker-000036F-pred_gff_AUGUSTUS-gene-34.15	UB2V1	Ubiquitin-conjugating	+	2.59641	0.0372333	control_highTemp;highCO2_highTemp;highCO2_combo
-2.68136	-1.40582	2.68136	2.46909	maker-000036F-pred_gff_AUGUSTUS-gene-55.1	PACN1		+	3.3603	0.0116471	combo_control;highTemp_control;highTemp_highCO2
-1.78791	-2.07917	2.07917	1.92675	maker-000038F-pred_gff_AUGUSTUS-gene-33.12	ZN710	Zinc	+	3.1243	0.0173333	combo_highCO2;highTemp_highCO2;combo_control;highTemp_control
1.75028	3.88797	-3.53098	-3.88797	maker-000039F-pred_gff_AUGUSTUS-gene-57.14	S4A4	PIGElectrogenic	+	4.61049	0.00140541	control_combo;highCO2_combo;control_highTemp;highCO2_highTemp
2.35592	2.67142	-2.67142	0	maker-000039F-pred_gff_snap_masked-gene-31.33	SET		+	3.01275	0.019561	control_highTemp;highCO2_highTemp
0	2.4384	-2.4384	-1.87826	maker-000041F-pred_gff_AUGUSTUS-gene-34.1	NDUA4	Cytochrome	+	2.54347	0.0389063	highCO2_highTemp;highCO2_combo
1.73939	2.33394	-1.74627	-2.33394	maker-000041F-pred_gff_AUGUSTUS-gene-54.6	U5S1	116	+	3.01566	0.0196543	control_combo;highCO2_combo;highCO2_highTemp
3.07907	4.59116	-4.59116	-3.64871	maker-000046F-pred_gff_AUGUSTUS-gene-25.7	L1CAM	Neural	+	5.55603	0.0005	control_highTemp;highCO2_highTemp;control_combo;highCO2_combo
2.00834	2.53683	-2.53683	-2.33455	maker-000046F-pred_gff_AUGUSTUS-gene-32.11	ESYT1	Extended	+	3.62529	0.00744828	control_highTemp;highCO2_highTemp;control_combo;highCO2_combo
-3.49328	-2.64078	3.49328	3.09062	maker-000046F-pred_gff_AUGUSTUS-gene-45.1	KCNA3	Potassium	+	4.70603	0.00133333	combo_control;highTemp_control;combo_highCO2;highTemp_highCO2
2.16989	1.94538	-2.16989	0	maker-000046F-pred_gff_genemark-gene-46.8	UBA1	RABITUbiquitin-like	+	2.60492	0.0375517	highCO2_highTemp;control_highTemp
-2.47162	0	1.76157	2.47162	maker-000049F-pred_gff_AUGUSTUS-gene-18.2	QCR1	Cytochrome	+	2.43234	0.0477971	highTemp_control;combo_control
4.46836	5.50753	-5.50753	-3.29659	maker-000049F-pred_gff_genemark-gene-48.1	NCHL1	Neural	+	6.41823	0	control_highTemp;highCO2_highTemp;control_combo;highCO2_combo
-1.47231	-2.64725	1.76789	2.64725	maker-000051F-pred_gff_AUGUSTUS-gene-33.32	STXB1	Syntaxin-binding	+	2.96656	0.021619	highTemp_highCO2;combo_highCO2;combo_control
-2.32335	0	2.32335	2.18412	maker-000052F-pred_gff_AUGUSTUS-gene-31.17	AP2B1	AP-2	+	2.86352	0.0248085	combo_control;highTemp_control
-1.85497	4.08841	-2.01278	-4.08841	maker-000054F-pred_gff_AUGUSTUS-gene-34.24	TCTP	Translationally-controlled	+	3.77604	0.00623077	highCO2_combo;highCO2_highTemp;highCO2_control
2.95072	1.92501	-2.95072	-2.64424	maker-000058F-pred_gff_AUGUSTUS-gene-10.2	BHMT1	Betaine--homocysteine	+	3.853	0.00533333	highCO2_highTemp;control_highTemp;highCO2_combo;control_combo
0	2.22002	-2.22002	-1.98799	maker-000061F-pred_gff_AUGUSTUS-gene-13.31	PME1	CAEELPoly(ADP-ribe)	+	2.60575	0.0378435	highCO2_highTemp;highCO2_combo
-2.68319	1.6473	2.68319	2.23855	maker-000067F-pred_gff_AUGUSTUS-gene-14.0	PFKAP	ATP-dendent	+	2.85985	0.0244167	highCO2_control;combo_control;highTemp_control
-2.30581	-2.14145	2.30581	0	maker-000069F-pred_gff_AUGUSTUS-gene-24.48	CALR	RABITCalreticulin	+	2.72494	0.0314231	highTemp_control;highTemp_highCO2
3.45457	4.93018	-4.93018	-2.91482	maker-000072F-pred_gff_AUGUSTUS-gene-30.56	COX6A	ONCMYCytochrome	+	5.47229	0.000461538	control_highTemp;highCO2_highTemp;control_combo;highCO2_combo
1.39596	3.7839	-3.7839	-3.20664	maker-000073F-pred_gff_AUGUSTUS-gene-7.18	NDUS1	NADH-ubiquinone	+	4.19856	0.00284444	control_highTemp;highCO2_highTemp;highCO2_combo
1.91332	1.74511	-1.91332	-1.63416	maker-000074F-pred_gff_snap_masked-gene-9.38	NSF1C	NSFL1	+	2.86157	0.0245895	highCO2_highTemp;control_highTemp;highCO2_combo;control_combo
-1.35404	-2.42952	2.42952	1.61907	maker-000079F-pred_gff_AUGUSTUS-gene-6.37	HSP74	Heat	+	2.71507	0.0319619	combo_highCO2;highTemp_highCO2;highTemp_control
2.95628	0	-1.8341	-2.95628	maker-000083F-pred_gff_AUGUSTUS-gene-16.9	YB3	B	+	2.87368	0.0245161	control_combo;control_highTemp
-1.33776	-2.35527	2.35527	2.12854	maker-000089F-pred_gff_AUGUSTUS-gene-32.52	AP2A1	AP-2	+	3.00693	0.0196627	combo_highCO2;highTemp_highCO2;highTemp_control
4.03685	2.67022	-4.03685	-2.56203	maker-000089F-pred_gff_genemark-gene-30.7	ANM1		+	4.54391	0.00153846	highCO2_highTemp;control_highTemp;highCO2_combo;control_combo
-3.3716	-4.32751	4.32751	1.56479	maker-000092F-pred_gff_AUGUSTUS-gene-32.43	STIP1	MACFAStress-induced-phpho	+	4.60824	0.00136842	combo_highCO2;highTemp_highCO2;highTemp_control
-3.57897	-1.77632	3.57897	2.03862	maker-000092F-pred_gff_snap_masked-gene-20.44	PCDC2	Protocadherin	+	3.647	0.00763636	combo_control;highTemp_control;highTemp_highCO2
-1.85537	-2.0435	1.52571	2.0435	maker-000095F-pred_gff_AUGUSTUS-gene-4.84	GLU2B	Glucidase	+	2.88989	0.0240435	highTemp_highCO2;combo_highCO2;highTemp_control;combo_control
-2.95051	0	2.95051	2.01214	maker-000096F-pred_gff_AUGUSTUS-gene-21.20	DYN2	Dynamin-2	+	2.91026	0.0232889	combo_control;highTemp_control
2.53134	3.47341	-2.52725	-3.47341	maker-000096F-pred_gff_AUGUSTUS-gene-30.46	MTNA	Methylthioribe-1-phphate	+	4.2921	0.00213953	control_combo;highCO2_combo;control_highTemp;highCO2_highTemp
0	3.23574	2.34894	-3.23574	maker-000097F-pred_gff_AUGUSTUS-gene-26.12	FABPH	ICTTRFatty	+	3.26713	0.0136986	highTemp_combo;highCO2_combo
-8.33578	-8.75298	8.75298	5.54408	maker-000098F-pred_gff_AUGUSTUS-gene-27.40	FKBP4	ptidyl-prolyl	+	10.6049	0	combo_highCO2;highTemp_highCO2;combo_control;highTemp_control
-2.16116	-1.8616	2.16116	0	maker-000100F-pred_gff_AUGUSTUS-gene-29.25	MAP1B	Microtubule-associated	+	2.56158	0.038496	highTemp_control;highTemp_highCO2
-1.92528	2.41817	0	-2.41817	maker-000102F-pred_gff_AUGUSTUS-gene-18.0	PPID	ptidyl-prolyl	+	2.47439	0.0450606	highCO2_combo;highCO2_control
1.47841	3.02278	-3.02278	-1.75948	maker-000104F-pred_gff_AUGUSTUS-gene-29.44	AT1B4		+	3.10754	0.0174737	control_highTemp;highCO2_highTemp;highCO2_combo
3.0148	1.6979	-1.99574	-3.0148	maker-000108F-pred_gff_AUGUSTUS-gene-14.9	CERU	Ceruloplasmin	+	3.358	0.0115942	highCO2_combo;control_combo;control_highTemp
-3.99517	-4.03658	4.03658	2.76011	maker-000109F-pred_gff_AUGUSTUS-gene-26.3	HS90B	Heat	+	5.48597	0.00048	combo_highCO2;highTemp_highCO2;combo_control;highTemp_control
-5.22127	-5.3744	5.3744	4.59138	maker-000111F-pred_gff_AUGUSTUS-gene-16.27	UCHL1	Ubiquitin	+	7.59625	0	combo_highCO2;highTemp_highCO2;combo_control;highTemp_control
3.6843	4.20914	-4.20914	-2.04889	maker-000112F-pred_gff_AUGUSTUS-gene-18.2	RM44	39S	+	4.93818	0.00075	control_highTemp;highCO2_highTemp;control_combo;highCO2_combo
-2.38585	-1.87135	2.38585	0	maker-000115F-pred_gff_AUGUSTUS-gene-9.108	2019-09-03	Neuronal-scific	+	2.59136	0.036813	highTemp_control;highTemp_highCO2
0	2.30939	-2.30939	-2.04005	maker-000115F-pred_gff_genemark-gene-19.21	---NA---		+	2.65113	0.0348108	highCO2_highTemp;highCO2_combo
5.40884	3.76514	-5.40884	-2.87234	maker-000131F-pred_gff_AUGUSTUS-gene-17.21	Y8948	DICDI	+	5.80871	0.000173913	highCO2_highTemp;control_highTemp;highCO2_combo;control_combo
2.63079	1.35741	-2.63079	-1.64273	maker-000136F-pred_gff_AUGUSTUS-gene-12.35	ACAD9	Acyl-	+	2.81061	0.0266939	highCO2_highTemp;control_highTemp;control_combo
4.72848	2.80562	-3.19603	-4.72848	maker-000136F-pred_gff_AUGUSTUS-gene-23.10	PTH2	CAEELProbable	+	5.23612	0.000428571	highCO2_combo;control_combo;highCO2_highTemp;control_highTemp
2.48677	-1.74365	-1.84703	-2.48677	maker-000140F-pred_gff_genemark-gene-23.70	PLPL9	85	+	2.61851	0.0370175	control_combo;control_highTemp;control_highCO2
-2.56771	-2.9864	2.85672	2.9864	maker-000153F-pred_gff_AUGUSTUS-gene-8.10	NT5D1	5	+	4.44357	0.0016	highTemp_highCO2;combo_highCO2;highTemp_control;combo_control
1.31137	2.57358	-1.68119	-2.57358	maker-000165F-pred_gff_AUGUSTUS-gene-12.0	PTGR1	Prtaglandin	+	2.80327	0.0267879	control_combo;highCO2_combo;highCO2_highTemp
2.11849	1.70824	0	-2.11849	maker-000165F-pred_gff_AUGUSTUS-gene-12.2	PTGR1	Prtaglandin	+	2.43219	0.0474532	highCO2_combo;control_combo
-2.32823	-3.93867	3.93867	1.87275	maker-000165F-pred_gff_AUGUSTUS-gene-12.3	THIO	ICTPUThioredoxin	+	4.00603	0.0037551	combo_highCO2;highTemp_highCO2;highTemp_control
2.93502	3.32678	-2.87744	-3.32678	maker-000168F-pred_gff_AUGUSTUS-gene-10.28	DDX3		+	4.74739	0.00125714	control_combo;highCO2_combo;control_highTemp;highCO2_highTemp
4.82782	4.94418	-4.94418	-3.16855	maker-000173F-pred_gff_AUGUSTUS-gene-11.24	DDX5	Probable	+	6.43922	0	control_highTemp;highCO2_highTemp;control_combo;highCO2_combo
3.48005	-3.48005	2.23605	1.86416	maker-000174F-pred_gff_AUGUSTUS-gene-1.1	PFD1	TETNGPrefoldin	+	3.40601	0.0105455	combo_highCO2;highTemp_highCO2;control_highCO2
0	2.28754	-2.22618	-2.28754	maker-000174F-pred_gff_snap_masked-gene-5.63	NDUA2	NADH	+	2.59485	0.0370579	highCO2_highTemp;highCO2_combo
-2.2781	-1.86777	2.2781	0	maker-000176F-pred_gff_snap_masked-gene-13.38	MAP4	Microtubule-associated	+	2.59926	0.0370756	highTemp_control;highTemp_highCO2
3.95899	1.36558	-3.95899	-3.05823	maker-000188F-pred_gff_AUGUSTUS-gene-9.3	AN32E	Acidic	+	4.18357	0.00286957	highCO2_highTemp;control_highTemp;control_combo
1.32411	2.65499	-2.65499	-1.56516	maker-000195F-pred_gff_AUGUSTUS-gene-13.64	MARE1	Microtubule-associated	+	2.76433	0.0289901	control_highTemp;highCO2_highTemp;highCO2_combo
1.77928	2.52778	-2.52778	-2.35696	maker-000204F-pred_gff_AUGUSTUS-gene-3.14	CX6C1	THUOBCytochrome	+	3.48397	0.00937705	control_highTemp;highCO2_highTemp;control_combo;highCO2_combo
-4.91736	-3.12163	4.10289	4.91736	maker-000206F-pred_gff_AUGUSTUS-gene-13.27	HXK1	Hexokinase-1	+	5.96547	0	highTemp_control;combo_control;highTemp_highCO2;combo_highCO2
-2.24334	0	2.24334	1.76413	maker-000211F-pred_gff_genemark-gene-12.49	DPYL5	Dihydropyrimidinase-related	+	2.60452	0.037265	combo_control;highTemp_control
2.2557	2.49496	-1.55153	-2.49496	maker-000214F-pred_gff_AUGUSTUS-gene-8.15	STAR5		+	3.27737	0.0138592	control_combo;highCO2_combo;control_highTemp;highCO2_highTemp
0	-3.55929	3.23447	3.55929	maker-000221F-pred_gff_AUGUSTUS-gene-11.74	ARC1A	Actin-related	+	4.08247	0.00331915	highTemp_highCO2;combo_highCO2
0	-2.57294	1.91918	2.57294	maker-000221F-pred_gff_AUGUSTUS-gene-11.89	ARC1B	Actin-related	+	2.60046	0.0373898	highTemp_highCO2;combo_highCO2
-1.57846	-2.22811	0	2.22811	maker-000255F-pred_gff_AUGUSTUS-gene-9.73	VATB2	V-ty	+	2.44161	0.0469197	combo_highCO2;combo_control
-3.28301	-1.87878	2.01983	3.28301	maker-000258F-pred_gff_genemark-gene-0.2	PTPRN	Receptor-ty	+	3.57489	0.0076	highTemp_control;combo_control;combo_highCO2
-2.85101	0	2.85101	2.80714	maker-000267F-pred_gff_AUGUSTUS-gene-6.5	RABP2	Cellular	+	3.42255	0.0101875	combo_control;highTemp_control
-2.27399	0	2.27399	1.475	maker-000267F-pred_gff_AUGUSTUS-gene-9.53	GLCM	Glucylceramidase	+	2.53973	0.0389457	combo_control;highTemp_control
-2.23112	-2.86774	2.86774	2.18769	maker-000270F-pred_gff_AUGUSTUS-gene-6.41	GLSK	Glutaminase	+	3.72731	0.00679245	combo_highCO2;highTemp_highCO2;combo_control;highTemp_control
2.39735	2.12652	-2.39735	0	maker-000272F-pred_gff_snap_masked-gene-4.98	CP2J5	Cytochrome	+	2.66207	0.0345688	highCO2_highTemp;control_highTemp
1.62434	1.82872	0	-1.82872	maker-000289F-pred_gff_AUGUSTUS-gene-7.58	MK	Midkine	+	2.50406	0.0424615	control_combo;highCO2_combo
0	-3.07519	3.07519	2.60451	maker-000290F-pred_gff_AUGUSTUS-gene-0.1	1433E	SHEEP14-3-3	+	3.27415	0.0137222	combo_highCO2;highTemp_highCO2
4.02059	6.11396	-6.11396	-4.21296	maker-000295F-pred_gff_genemark-gene-4.89	COX41	THUOBCytochrome	+	6.83334	0	control_highTemp;highCO2_highTemp;control_combo;highCO2_combo
2.428	0	-2.428	-1.8557	maker-000296F-pred_gff_AUGUSTUS-gene-4.0	RL18A	60S	+	2.46653	0.0452239	control_highTemp;control_combo
2.31531	2.82718	-1.4891	-2.82718	maker-000316F-pred_gff_AUGUSTUS-gene-6.71	COTL1	Coactin	+	3.37487	0.0114627	control_combo;highCO2_combo;highCO2_highTemp
-3.51185	-2.99167	3.51185	2.93495	maker-000318F-pred_gff_AUGUSTUS-gene-6.49	CISD1	CDGSH	+	4.83504	0.00109091	combo_control;highTemp_control;combo_highCO2;highTemp_highCO2
-5.65201	-5.16777	5.65201	3.2779	maker-000320F-pred_gff_AUGUSTUS-gene-4.81	PHOCN	MOB	+	6.87293	0	combo_control;highTemp_control;combo_highCO2;highTemp_highCO2
-4.8047	-3.78499	4.8047	3.61265	maker-000320F-pred_gff_snap_masked-gene-2.10	CH60	60	+	5.99566	0	combo_control;highTemp_control;combo_highCO2;highTemp_highCO2
0	-3.14562	3.14562	0	maker-000337F-pred_gff_AUGUSTUS-gene-3.56	TRIM2	Tripartite	+	2.7737	0.02872	highTemp_highCO2
2.93809	4.52794	-4.52794	-2.81795	maker-000356F-pred_gff_AUGUSTUS-gene-2.57	AL1L2	Mitochondrial	+	5.00063	0.000387097	control_highTemp;highCO2_highTemp;control_combo;highCO2_combo
1.90036	2.94171	-2.94171	-1.96922	maker-000387F-pred_gff_AUGUSTUS-gene-3.4	NDUAA	NADH	+	3.40676	0.0106462	control_highTemp;highCO2_highTemp;highCO2_combo
-3.19036	-4.85243	4.01838	4.85243	maker-000416F-pred_gff_AUGUSTUS-gene-1.1	HXK1	Hexokinase-1	+	5.93385	0	highTemp_highCO2;combo_highCO2;highTemp_control;combo_control
2.38987	3.17157	-1.63375	-3.17157	maker-000418F-pred_gff_AUGUSTUS-gene-3.11	CATF	Cathepsin	+	3.61746	0.00738983	control_combo;highCO2_combo;highCO2_highTemp
1.95216	3.71422	-3.71422	-2.28052	maker-000420F-pred_gff_AUGUSTUS-gene-2.106	MAON	NADP-dendent	+	3.90616	0.00464	control_highTemp;highCO2_highTemp;highCO2_combo
-4.47009	-2.31425	3.58653	4.47009	maker-000428F-pred_gff_AUGUSTUS-gene-2.0	DDAH1	N(G)	+	5.11363	0.0004	highTemp_control;combo_control;highTemp_highCO2;combo_highCO2
4.61737	4.88272	-3.55595	-4.88272	maker-000431F-pred_gff_AUGUSTUS-gene-2.88	MTND	1	+	6.52872	0	control_combo;highCO2_combo;control_highTemp;highCO2_highTemp
-3.01862	-4.21377	4.21377	3.35607	maker-000452F-pred_gff_AUGUSTUS-gene-1.12	VPS35	Vacuolar	+	5.25018	0.000444444	combo_highCO2;highTemp_highCO2;combo_control;highTemp_control
2.52232	1.66468	-2.52232	0	maker-000457F-pred_gff_AUGUSTUS-gene-1.10	PSA4	Proteasome	+	2.44655	0.0466471	highCO2_highTemp;control_highTemp
-3.1381	-2.0605	3.1381	1.56255	maker-000541F-pred_gff_AUGUSTUS-gene-0.3	GRP75	Stress-70	+	3.35592	0.0114286	combo_control;highTemp_control;highTemp_highCO2

## Sheet: Brain_brainDDADIA
Differentially expressed proteins in the brain using the brain DDA+DIA spectral library
control	highCO2	highTemp	combo	C: ANOVA Significant	N: -Log ANOVA p value	N: ANOVA q-value	T: gene	T: Gene.Name	T: Description	T: Significant pairs
3.07838	3.5919	-3.5919	-2.69728	+	4.75065	0.000444444	maker-000000F-pred_gff_AUGUSTUS-gene-107.14	UBP5	Ubiquitin	control_highTemp;highCO2_highTemp;control_combo;highCO2_combo
2.38519	-2.38519	1.75472	1.42865	+	2.44656	0.0366142	maker-000000F-pred_gff_AUGUSTUS-gene-107.15	CSN7A	COP9	combo_highCO2;highTemp_highCO2;control_highCO2
3.14689	5.65611	-5.13892	-5.65611	+	6.81479	0	maker-000000F-pred_gff_AUGUSTUS-gene-159.1	ST2B1	Sulfotransferase	control_combo;highCO2_combo;control_highTemp;highCO2_highTemp
2.25696	4.64694	-4.64694	-4.37694	+	5.60325	9.7561e-05	maker-000000F-pred_gff_AUGUSTUS-gene-57.14	PGCB	FELCABrevican	control_highTemp;highCO2_highTemp;control_combo;highCO2_combo
1.33061	2.45436	-1.40381	-2.45436	+	2.61417	0.0274361	maker-000000F-pred_gff_AUGUSTUS-gene-64.2	MAG	Myelin-associated	control_combo;highCO2_combo;highCO2_highTemp
0	-3.60689	2.79711	3.60689	+	3.68512	0.00403774	maker-000000F-pred_gff_AUGUSTUS-gene-70.34	AGO1		highTemp_highCO2;combo_highCO2
3.94684	4.39076	-4.39076	-2.0543	+	5.16408	0.000230769	maker-000001F-pred_gff_AUGUSTUS-gene-117.4	KBTBB	Kelch	control_highTemp;highCO2_highTemp;control_combo;highCO2_combo
2.57082	-5.77957	5.77957	5.37802	+	6.29861	0	maker-000001F-pred_gff_AUGUSTUS-gene-14.16	VISL1	Visinin	control_highCO2;combo_highCO2;highTemp_highCO2
3.79466	3.51902	-2.80472	-3.79466	+	5.16606	0.000244898	maker-000001F-pred_gff_AUGUSTUS-gene-25.0	PRS4	26S	highCO2_combo;control_combo;highCO2_highTemp;control_highTemp
3.04084	4.74721	-1.32091	-4.74721	+	4.67327	0.000492308	maker-000001F-pred_gff_AUGUSTUS-gene-62.13	FKBP3	ptidyl-prolyl	control_combo;highCO2_combo;highCO2_highTemp
-6.21937	-6.99309	6.99309	4.92325	+	8.64919	0	maker-000001F-pred_gff_AUGUSTUS-gene-69.26	H90A1	Heat	combo_highCO2;highTemp_highCO2;combo_control;highTemp_control
0	3.19259	0	-3.19259	+	2.81046	0.0194346	maker-000001F-pred_gff_snap_masked-gene-112.12	KCRB	Creatine	highCO2_combo
0	3.60133	-3.08203	-3.60133	+	3.96125	0.00265263	maker-000002F-pred_gff_AUGUSTUS-gene-119.79	S4A4	PIGElectrogenic	highCO2_combo;highCO2_highTemp
3.46908	5.98875	-2.2254	-5.98875	+	5.83742	0.000111111	maker-000002F-pred_gff_AUGUSTUS-gene-17.18	SRSF9	Serine	control_combo;highCO2_combo;highCO2_highTemp
-3.48068	-4.28451	4.28451	2.37019	+	4.99375	0.000285714	maker-000002F-pred_gff_AUGUSTUS-gene-60.1	EDF1	Endothelial	combo_highCO2;highTemp_highCO2;combo_control;highTemp_control
-3.82052	-2.34916	3.82052	2.83134	+	4.44596	0.000864865	maker-000002F-pred_gff_AUGUSTUS-gene-70.23	NED4L	E3	combo_control;highTemp_control;combo_highCO2;highTemp_highCO2
-2.61446	0	2.58406	2.61446	+	2.93988	0.0158605	maker-000003F-pred_gff_AUGUSTUS-gene-115.50	EAA1	AMBTIExcitatory	combo_control;highTemp_control
-1.73186	0	1.73186	1.69744	+	2.26963	0.0490657	maker-000003F-pred_gff_AUGUSTUS-gene-22.14	PEBP1	Phphatidylethanolamine-binding	combo_control;highTemp_control
1.46407	1.90114	-1.75636	-1.90114	+	2.75226	0.0214244	maker-000003F-pred_gff_AUGUSTUS-gene-47.17	ERAP1	Endoplasmic	control_combo;highCO2_combo;control_highTemp;highCO2_highTemp
-2.20511	0	1.96401	2.20511	+	2.358	0.0419926	maker-000003F-pred_gff_AUGUSTUS-gene-50.12	MCCB	Methylcrotonoyl-	highTemp_control;combo_control
-2.67109	2.67109	1.94604	2.42605	+	3.00784	0.0139627	maker-000003F-pred_gff_AUGUSTUS-gene-60.0	CLH1	Clathrin	highTemp_control;combo_control;highCO2_control
0	-2.66019	2.66019	1.94697	+	2.95633	0.0153176	maker-000003F-pred_gff_AUGUSTUS-gene-61.3	DYL2	Dynein	combo_highCO2;highTemp_highCO2
-2.80043	0	2.80043	2.24263	+	2.87358	0.0173923	maker-000003F-pred_gff_AUGUSTUS-gene-63.6	2019-09-02	Septin-2	combo_control;highTemp_control
-2.50343	-1.79053	2.50343	0	+	2.59748	0.0278627	maker-000003F-pred_gff_AUGUSTUS-gene-64.8	LETM2	LETM1	highTemp_control;highTemp_highCO2
1.99989	1.5928	-1.72356	-1.99989	+	2.83419	0.0187312	maker-000003F-pred_gff_AUGUSTUS-gene-74.0	DHB4	roxisomal	highCO2_combo;control_combo;highCO2_highTemp;control_highTemp
2.30802	2.7822	-1.82837	-2.7822	+	3.55041	0.00528696	maker-000003F-pred_gff_AUGUSTUS-gene-89.67	SCOT1	PIGSuccinyl-	control_combo;highCO2_combo;control_highTemp;highCO2_highTemp
3.77655	7.53426	-7.53426	-6.52454	+	8.47035	0	maker-000003F-pred_gff_snap_masked-gene-51.20	SERC	Phpherine	control_highTemp;highCO2_highTemp;control_combo;highCO2_combo
-2.22732	-1.53197	2.22732	2.06793	+	3.06431	0.012732	maker-000004F-pred_gff_AUGUSTUS-gene-16.50	LGI1	Leucine-rich	combo_control;highTemp_control;combo_highCO2;highTemp_highCO2
-3.56264	3.56264	2.5384	1.94044	+	3.57958	0.00518919	maker-000004F-pred_gff_AUGUSTUS-gene-5.98	COX15	Cytochrome	combo_control;highTemp_control;highCO2_control
-5.94548	-6.27922	6.27922	5.07072	+	8.4458	0	maker-000004F-pred_gff_AUGUSTUS-gene-53.11	ACM3	Muscarinic	combo_highCO2;highTemp_highCO2;combo_control;highTemp_control
-1.83498	0	1.49403	1.83498	+	2.35262	0.0421685	maker-000004F-pred_gff_genemark-gene-27.34	VDAC2	Voltage-dendent	highTemp_control;combo_control
-3.24753	-4.05907	4.05907	2.88619	+	5.06973	0.000296296	maker-000005F-pred_gff_AUGUSTUS-gene-111.8	SH3G2	Endophilin-A1	combo_highCO2;highTemp_highCO2;combo_control;highTemp_control
1.33034	2.35141	-2.35141	-1.80897	+	2.79023	0.0200812	maker-000005F-pred_gff_AUGUSTUS-gene-13.1	PAQR9	Membrane	control_highTemp;highCO2_highTemp;highCO2_combo
-1.46983	-2.56178	0	2.56178	+	2.55935	0.029916	maker-000005F-pred_gff_AUGUSTUS-gene-5.0	TKFC	Triokinase	combo_highCO2;combo_control
-2.32893	0	2.32893	2.17569	+	2.65605	0.0251636	maker-000006F-pred_gff_AUGUSTUS-gene-64.11	A1A1B	Alcohol	combo_control;highTemp_control
0	-2.38209	1.6832	2.38209	+	2.67563	0.0247442	maker-000006F-pred_gff_AUGUSTUS-gene-65.0	PODN	Podocan	highTemp_highCO2;combo_highCO2
5.877	8.24522	-7.52027	-8.24522	+	10.1839	0	maker-000006F-pred_gff_AUGUSTUS-gene-65.1	NLTP	Non-scific	control_combo;highCO2_combo;control_highTemp;highCO2_highTemp
-3.7838	-1.68628	3.7838	1.79809	+	3.62764	0.00473394	maker-000006F-pred_gff_AUGUSTUS-gene-76.7	KAT3	Kynurenine--oxoglutae	combo_control;highTemp_control;highTemp_highCO2
2.25805	0	-1.8075	-2.25805	+	2.55863	0.0298912	maker-000006F-pred_gff_AUGUSTUS-gene-80.0	VIGLN	Vigilin	control_combo;control_highTemp
-3.38355	-2.52197	3.38355	0	+	3.53028	0.00558621	maker-000006F-pred_gff_AUGUSTUS-gene-85.9	SGTA	Small	highTemp_control;highTemp_highCO2
0	3.1327	-1.3095	-3.1327	+	2.84679	0.0181838	maker-000006F-pred_gff_AUGUSTUS-gene-90.0	PROF2	Profilin-2	highCO2_combo;highCO2_highTemp
3.27719	3.46751	-2.49091	-3.46751	+	4.75278	0.000451613	maker-000006F-pred_gff_genemark-gene-66.38	AL9A1	ORYLAAldehyde	control_combo;highCO2_combo;control_highTemp;highCO2_highTemp
0	2.96675	-2.96675	-1.76995	+	2.80443	0.019875	maker-000006F-pred_gff_snap_masked-gene-88.27	PSMD1	26S	highCO2_highTemp;highCO2_combo
-1.78026	-2.19028	2.19028	0	+	2.61501	0.0275221	maker-000007F-pred_gff_AUGUSTUS-gene-10.28	CTND2	Catenin	highTemp_highCO2;highTemp_control
3.64163	3.93414	-2.97965	-3.93414	+	5.37923	0.000177778	maker-000007F-pred_gff_AUGUSTUS-gene-28.16	CRJ1C	TRICYCrystallin	control_combo;highCO2_combo;control_highTemp;highCO2_highTemp
1.92541	3.7037	-3.7037	-3.34591	+	4.50262	0.000619718	maker-000007F-pred_gff_AUGUSTUS-gene-28.17	CRJ1C	TRICYCrystallin	control_highTemp;highCO2_highTemp;control_combo;highCO2_combo
0	2.60966	-2.36829	-2.60966	+	2.8236	0.019	maker-000007F-pred_gff_AUGUSTUS-gene-62.2	AT1B3	Sodium	highCO2_combo;highCO2_highTemp
-3.19067	1.36051	3.19067	2.21553	+	3.12884	0.0119155	maker-000007F-pred_gff_AUGUSTUS-gene-81.13	AP2MA	AP-2	highCO2_control;combo_control;highTemp_control
-3.62187	-2.76507	3.62187	3.47387	+	5.06851	0.000290909	maker-000007F-pred_gff_AUGUSTUS-gene-86.16	GPX4	CALJAPhpholipid	combo_control;highTemp_control;combo_highCO2;highTemp_highCO2
3.70403	3.51942	-1.80073	-3.70403	+	4.58715	0.000606061	maker-000007F-pred_gff_AUGUSTUS-gene-93.2	CIRBA	Cold-inducible	highCO2_combo;control_combo;highCO2_highTemp;control_highTemp
-6.32062	-7.89235	7.89235	5.96501	+	9.44165	0	maker-000008F-pred_gff_AUGUSTUS-gene-104.34	PA1B2	Platelet-activating	combo_highCO2;highTemp_highCO2;combo_control;highTemp_control
-4.77113	-3.63443	4.77113	4.53316	+	6.48085	0	maker-000008F-pred_gff_AUGUSTUS-gene-12.34	HSP74	CANLFHeat	combo_control;highTemp_control;combo_highCO2;highTemp_highCO2
10.8436	10.7671	-10.8436	-10.6963	+	15.8008	0	maker-000008F-pred_gff_AUGUSTUS-gene-25.3	DPP3	Diptidyl	highCO2_highTemp;control_highTemp;highCO2_combo;control_combo
2.86084	3.26521	-1.954	-3.26521	+	4.11136	0.00166292	maker-000008F-pred_gff_AUGUSTUS-gene-44.13	HMGT	ONCMYHigh	control_combo;highCO2_combo;control_highTemp;highCO2_highTemp
0	-3.35678	0	3.35678	+	3.00191	0.0139632	maker-000008F-pred_gff_snap_masked-gene-68.35	DYL1	DROMEDynein	combo_highCO2
2.40305	0	-2.40305	-2.2976	+	2.76275	0.0211373	maker-000010F-pred_gff_AUGUSTUS-gene-25.39	RM15	39S	control_highTemp;control_combo
-1.89281	0	1.89281	1.85017	+	2.3191	0.0449032	maker-000010F-pred_gff_AUGUSTUS-gene-40.24	DLGP1	Disks	combo_control;highTemp_control
-6.19765	-5.30868	6.19765	4.62992	+	7.78371	0	maker-000010F-pred_gff_AUGUSTUS-gene-60.7	ABHDA	Mycophenolic	combo_control;highTemp_control;combo_highCO2;highTemp_highCO2
-1.38955	-2.00363	2.00363	0	+	2.39142	0.0398485	maker-000010F-pred_gff_AUGUSTUS-gene-64.14	CSN5	COP9	highTemp_highCO2;highTemp_control
2.03516	0	-2.03516	-1.67333	+	2.41	0.0389272	maker-000010F-pred_gff_AUGUSTUS-gene-73.11	RL7	60S	control_highTemp;control_combo
1.63433	2.84512	-1.48399	-2.84512	+	2.9891	0.0143171	maker-000010F-pred_gff_AUGUSTUS-gene-90.7	LIPO	RHIMBLipocalin	control_combo;highCO2_combo;highCO2_highTemp
-2.90268	0	2.90268	1.89506	+	2.96819	0.0149524	maker-000010F-pred_gff_genemark-gene-41.53	UBA5	Ubiquitin-like	combo_control;highTemp_control
2.72702	0	-2.19116	-2.72702	+	2.90718	0.0171034	maker-000011F-pred_gff_AUGUSTUS-gene-59.2	RS16	HETFO40S	control_combo;control_highTemp
-3.04901	-2.81757	3.04901	2.05149	+	4.07155	0.00186667	maker-000011F-pred_gff_AUGUSTUS-gene-78.33	TIGRB	Fructe-2	combo_control;highTemp_control;combo_highCO2;highTemp_highCO2
-2.53777	0	2.53777	1.41008	+	2.39879	0.0394962	maker-000014F-pred_gff_AUGUSTUS-gene-48.0	---NA---		combo_control;highTemp_control
2.05279	2.58025	-1.4057	-2.58025	+	3.08255	0.0128435	maker-000014F-pred_gff_AUGUSTUS-gene-55.6	TERA	Transitional	control_combo;highCO2_combo;highCO2_highTemp
2.57224	0	0	-2.57224	+	2.31805	0.0448571	maker-000014F-pred_gff_AUGUSTUS-gene-63.34	PXMP2	roxisomal	control_combo
-2.7538	-1.63336	2.7538	0	+	2.59754	0.0279828	maker-000015F-pred_gff_AUGUSTUS-gene-3.20	TBCB	Tubulin-folding	highTemp_control;highTemp_highCO2
10.8487	10.8487	-10.8487	-10.8487	+	24.2911	0	maker-000015F-pred_gff_AUGUSTUS-gene-43.12	GLOD4	Glyoxalase	highCO2_highTemp;control_highTemp;highCO2_combo;control_combo
-4.02702	-2.6682	4.02702	3.07141	+	4.82677	0.000459016	maker-000015F-pred_gff_AUGUSTUS-gene-50.14	143GB	14-3-3	combo_control;highTemp_control;combo_highCO2;highTemp_highCO2
0	-2.47728	1.40044	2.47728	+	2.37756	0.0409474	maker-000015F-pred_gff_AUGUSTUS-gene-6.0	SNRPA	U1	highTemp_highCO2;combo_highCO2
-3.98255	1.31874	3.98255	2.43779	+	3.78776	0.00344554	maker-000015F-pred_gff_genemark-gene-25.8	HSP7C	Heat	highCO2_control;combo_control;highTemp_control
-1.84608	-2.15983	2.15983	1.91749	+	3.16699	0.0111655	maker-000017F-pred_gff_AUGUSTUS-gene-12.50	ERP44	Endoplasmic	combo_highCO2;highTemp_highCO2;combo_control;highTemp_control
-10.6248	-8.74904	10.6248	7.91317	+	12.4424	0	maker-000017F-pred_gff_AUGUSTUS-gene-26.60	TPPP	Tubulin	combo_control;highTemp_control;combo_highCO2;highTemp_highCO2
0	4.62261	2.05829	-4.62261	+	4.23625	0.00122353	maker-000017F-pred_gff_AUGUSTUS-gene-3.23	PSMD4	26S	highTemp_combo;highCO2_combo
0	-2.28852	2.28852	1.79021	+	2.60412	0.0278603	maker-000018F-pred_gff_AUGUSTUS-gene-36.52	KBTBB	Kelch	combo_highCO2;highTemp_highCO2
-5.92536	-4.50996	5.92536	3.99977	+	6.91833	0	maker-000018F-pred_gff_AUGUSTUS-gene-59.24	ACYP1	PIGAcylphphatase-1	combo_control;highTemp_control;combo_highCO2;highTemp_highCO2
-3.96598	0	3.96598	2.30428	+	3.74526	0.00365049	maker-000018F-pred_gff_AUGUSTUS-gene-69.1	HS74L	Heat	combo_control;highTemp_control
2.22589	1.76878	-1.39832	-2.22589	+	2.78792	0.0202222	maker-000019F-pred_gff_AUGUSTUS-gene-33.6	PRS7	26S	highCO2_combo;control_combo;control_highTemp
-3.05713	0	3.05713	2.03914	+	2.96675	0.0149586	maker-000020F-pred_gff_AUGUSTUS-gene-48.0	MTCH1	Mitochondrial	combo_control;highTemp_control
1.62556	1.88076	-1.67161	-1.88076	+	2.80401	0.019772	maker-000020F-pred_gff_genemark-gene-51.40	RL22	PIG60S	control_combo;highCO2_combo;control_highTemp;highCO2_highTemp
2.22866	-2.22866	-1.66674	0	+	2.26204	0.0499724	maker-000021F-pred_gff_AUGUSTUS-gene-19.24	DPP6	Diptidyl	control_highCO2;control_highTemp
1.90815	0	-1.90815	-1.67008	+	2.53013	0.0316364	maker-000022F-pred_gff_AUGUSTUS-gene-12.14	XRCC6	X-ray	control_highTemp;control_combo
9.79465	10.7941	-10.7941	-10.7024	+	14.8113	0	maker-000022F-pred_gff_AUGUSTUS-gene-16.54	ACON	Aconitate	control_highTemp;highCO2_highTemp;control_combo;highCO2_combo
-3.18246	-1.48392	2.84048	3.18246	+	3.80968	0.00328	maker-000022F-pred_gff_AUGUSTUS-gene-71.0	ADPRL	MIMIV	highTemp_control;combo_control;combo_highCO2
2.83997	0	-2.66431	-2.83997	+	3.18019	0.0110588	maker-000022F-pred_gff_AUGUSTUS-gene-72.0	GLC7B	CAEBRSerine	control_combo;control_highTemp
0	-2.88475	2.88475	0	+	2.65616	0.0252785	maker-000022F-pred_gff_genemark-gene-29.5	TM1L2	TOM1	highTemp_highCO2
2.66037	1.79649	-1.63151	-2.66037	+	3.0787	0.0128649	maker-000022F-pred_gff_genemark-gene-77.38	PRS8	26S	highCO2_combo;control_combo;control_highTemp
-3.13824	1.36729	3.13824	2.5429	+	3.23637	0.0101705	maker-000024F-pred_gff_AUGUSTUS-gene-17.0	RPGFL	Rap	highCO2_control;combo_control;highTemp_control
3.18155	5.36817	-5.27207	-5.36817	+	6.84352	0	maker-000024F-pred_gff_AUGUSTUS-gene-44.2	ACON	Aconitate	control_highTemp;highCO2_highTemp;control_combo;highCO2_combo
0	2.85134	0	-2.85134	+	2.62033	0.0270933	maker-000024F-pred_gff_AUGUSTUS-gene-50.0	NDUA6	NADH	highCO2_combo
-1.38632	-2.48516	2.48516	2.13004	+	3.06993	0.0126579	maker-000024F-pred_gff_AUGUSTUS-gene-59.46	GRB2	Growth	combo_highCO2;highTemp_highCO2;highTemp_control
6.73645	7.08421	-7.08421	-6.45925	+	9.84985	0	maker-000024F-pred_gff_AUGUSTUS-gene-6.85	5NT3B	7-methylguanine	control_highTemp;highCO2_highTemp;control_combo;highCO2_combo
-1.60805	0	1.60013	1.60805	+	2.30102	0.0461408	maker-000024F-pred_gff_AUGUSTUS-gene-71.29	CTL2	Choline	combo_control;highTemp_control
0	-2.4841	2.42707	2.4841	+	3.077	0.0128322	maker-000025F-pred_gff_AUGUSTUS-gene-39.52	RAN	GTP-binding	combo_highCO2;highTemp_highCO2
-1.6553	-1.9503	0	1.9503	+	2.44211	0.0368438	maker-000025F-pred_gff_AUGUSTUS-gene-5.125	KDM3B	Lysine-scific	combo_highCO2;combo_control
1.44021	3.0018	1.70514	-3.0018	+	2.8842	0.0173631	maker-000025F-pred_gff_AUGUSTUS-gene-51.47	UBXN1	UBX	control_combo;highTemp_combo;highCO2_combo
-2.90119	-3.62389	3.62389	2.59194	+	4.57624	0.000597015	maker-000025F-pred_gff_snap_masked-gene-51.62	GANAB	MACFANeutral	combo_highCO2;highTemp_highCO2;combo_control;highTemp_control
7.01374	7.83845	-7.73926	-7.83845	+	10.8688	0	maker-000027F-pred_gff_AUGUSTUS-gene-31.54	MYG1	UPF0160	control_highTemp;highCO2_highTemp;control_combo;highCO2_combo
-3.19664	-2.05074	3.19664	2.62564	+	3.97222	0.00259574	maker-000027F-pred_gff_AUGUSTUS-gene-41.39	SYN2	Synapsin-2	combo_control;highTemp_control;combo_highCO2;highTemp_highCO2
-2.23339	0	1.66434	2.23339	+	2.4552	0.0362072	maker-000027F-pred_gff_AUGUSTUS-gene-55.36	GBB1	Guanine	highTemp_control;combo_control
-3.00287	0	3.00287	2.77677	+	3.4425	0.00638017	maker-000027F-pred_gff_AUGUSTUS-gene-59.15	GNAI2	Guanine	combo_control;highTemp_control
0	2.6335	-2.6335	-2.49465	+	2.89869	0.0170909	maker-000027F-pred_gff_genemark-gene-38.7	S6A11	Sodium-	highCO2_highTemp;highCO2_combo
-2.21611	-2.57555	2.57555	1.42372	+	3.17571	0.0109855	maker-000027F-pred_gff_genemark-gene-41.32	SYN3	Synapsin-3	combo_highCO2;highTemp_highCO2;highTemp_control
-2.70453	2.70453	0	0	+	2.41438	0.0388571	maker-000028F-pred_gff_AUGUSTUS-gene-46.32	KI21A	Kinesin	highCO2_control
-2.09134	-2.64522	2.64522	1.62758	+	3.23313	0.0102154	maker-000028F-pred_gff_AUGUSTUS-gene-54.14	KCRU	Creatine	combo_highCO2;highTemp_highCO2;highTemp_control
1.72647	1.86571	-1.65956	-1.86571	+	2.86817	0.0176044	maker-000028F-pred_gff_AUGUSTUS-gene-62.31	PSA1	Proteasome	control_combo;highCO2_combo;control_highTemp;highCO2_highTemp
-2.53524	0	2.53524	1.84518	+	2.59972	0.0279481	maker-000029F-pred_gff_AUGUSTUS-gene-19.1	VISL1	Visinin	combo_control;highTemp_control
2.49965	-2.49965	-1.56044	2.15086	+	3.1935	0.0107463	maker-000029F-pred_gff_AUGUSTUS-gene-21.23	SAMD5	Sterile	combo_highCO2;control_highCO2;control_highTemp
2.21155	2.22084	-2.22084	-1.9971	+	3.50311	0.00564706	maker-000029F-pred_gff_AUGUSTUS-gene-4.8	LEGLB	Galectin-related	control_highTemp;highCO2_highTemp;control_combo;highCO2_combo
-2.87111	0	2.73438	2.87111	+	3.18903	0.0108148	maker-000029F-pred_gff_AUGUSTUS-gene-42.65	S7A14	Probable	highTemp_control;combo_control
0	2.40897	-2.40897	-2.28241	+	2.66691	0.0252222	maker-000029F-pred_gff_AUGUSTUS-gene-46.30	ELAV1	ELAV	highCO2_highTemp;highCO2_combo
-1.71387	-2.13853	2.13853	1.83159	+	3.00734	0.0139012	maker-000030F-pred_gff_AUGUSTUS-gene-40.29	LETM1	Mitochondrial	combo_highCO2;highTemp_highCO2;combo_control;highTemp_control
-1.71265	-2.60001	2.60001	0	+	2.80395	0.0196701	maker-000030F-pred_gff_snap_masked-gene-33.14	BAG5	BAG	highTemp_highCO2;highTemp_control
1.99614	2.16193	0	-2.16193	+	2.4837	0.0346992	maker-000032F-pred_gff_AUGUSTUS-gene-56.3	GSTA3	Glutathione	control_combo;highCO2_combo
1.99226	1.52286	-1.58117	-1.99226	+	2.68522	0.0242056	maker-000033F-pred_gff_AUGUSTUS-gene-15.38	MIPEP	Mitochondrial	highCO2_combo;control_combo;control_highTemp
0	2.96723	-2.68847	-2.96723	+	3.52701	0.00553846	maker-000033F-pred_gff_AUGUSTUS-gene-37.1	BLMH	Bleomycin	highCO2_combo;highCO2_highTemp
-2.66899	0	2.6101	2.66899	+	3.03898	0.0132229	maker-000035F-pred_gff_AUGUSTUS-gene-43.50	RYR2	Ryanodine	combo_control;highTemp_control
2.10935	1.83267	-1.36916	-2.10935	+	2.78326	0.0204221	maker-000035F-pred_gff_AUGUSTUS-gene-51.11	FAS	Fatty	highCO2_combo;control_combo;control_highTemp
-2.09549	-2.54715	1.73713	2.54715	+	3.2961	0.009024	maker-000035F-pred_gff_AUGUSTUS-gene-60.15	RAB37	Ras-related	highTemp_highCO2;combo_highCO2;highTemp_control;combo_control
0	3.11283	-3.11283	0	+	2.7408	0.0216346	maker-000036F-pred_gff_AUGUSTUS-gene-29.25	CISY	XIPGLCite	highCO2_highTemp
2.78665	4.10374	-3.84102	-4.10374	+	5.42197	0.000186047	maker-000036F-pred_gff_AUGUSTUS-gene-34.15	UB2V1	Ubiquitin-conjugating	control_combo;highCO2_combo;control_highTemp;highCO2_highTemp
-3.01649	0	3.01649	2.51631	+	3.38636	0.00737705	maker-000036F-pred_gff_AUGUSTUS-gene-55.1	PACN1		combo_control;highTemp_control
-1.86904	-1.98467	1.98467	1.94501	+	3.19502	0.010797	maker-000038F-pred_gff_AUGUSTUS-gene-33.12	ZN710	Zinc	combo_highCO2;highTemp_highCO2;combo_control;highTemp_control
-3.06689	-4.75748	4.2337	4.75748	+	5.97523	0.000117647	maker-000038F-pred_gff_AUGUSTUS-gene-5.33	FTO	Alpha-ketoglutae-dendent	highTemp_highCO2;combo_highCO2;highTemp_control;combo_control
2.75069	3.4855	0	-3.4855	+	3.70009	0.0039619	maker-000038F-pred_gff_AUGUSTUS-gene-59.2	PRS6A	26S	control_combo;highCO2_combo
0	-2.37384	2.37384	2.27349	+	2.76525	0.0211232	maker-000038F-pred_gff_snap_masked-gene-38.16	TLN2	Talin-2	combo_highCO2;highTemp_highCO2
1.58962	3.62769	-3.1327	-3.62769	+	4.19727	0.00125581	maker-000039F-pred_gff_AUGUSTUS-gene-57.14	S4A4	PIGElectrogenic	control_combo;highCO2_combo;highCO2_highTemp
4.22389	4.2978	-4.2978	-3.63419	+	6.22362	0	maker-000039F-pred_gff_snap_masked-gene-31.33	SET		control_highTemp;highCO2_highTemp;control_combo;highCO2_combo
2.56513	2.17973	-2.46017	-2.56513	+	3.84774	0.00317526	maker-000040F-pred_gff_AUGUSTUS-gene-13.10	HNRPL	Heterogeneous	highCO2_combo;control_combo;highCO2_highTemp;control_highTemp
2.99193	0	-2.99193	-2.32849	+	3.21933	0.0104427	maker-000040F-pred_gff_AUGUSTUS-gene-13.18	HNRPL	Heterogeneous	control_highTemp;control_combo
3.1596	0	-3.1596	-1.89837	+	2.97893	0.0145542	maker-000040F-pred_gff_AUGUSTUS-gene-44.0	PSMD2	26S	control_highTemp;control_combo
1.88035	2.52978	-2.52978	-1.34774	+	2.90469	0.0170514	maker-000041F-pred_gff_AUGUSTUS-gene-34.1	NDUA4	Cytochrome	control_highTemp;highCO2_highTemp;highCO2_combo
1.86439	1.64196	-1.57844	-1.86439	+	2.74636	0.0216893	maker-000041F-pred_gff_AUGUSTUS-gene-54.6	U5S1	116	highCO2_combo;control_combo;highCO2_highTemp;control_highTemp
2.50622	-1.34947	-2.50622	-1.60651	+	2.44798	0.036585	maker-000041F-pred_gff_genemark-gene-23.66	EIF3D	Eukaryotic	control_highTemp;control_combo;control_highCO2
-2.47262	2.47262	1.32017	1.61669	+	2.42319	0.0382879	maker-000045F-pred_gff_AUGUSTUS-gene-36.2	OBCAM	Opioid-binding	highTemp_control;combo_control;highCO2_control
1.36016	2.23094	-1.78681	-2.23094	+	2.77401	0.020796	maker-000046F-pred_gff_AUGUSTUS-gene-25.7	L1CAM	Neural	control_combo;highCO2_combo;highCO2_highTemp
1.32907	2.92273	-2.92273	-2.65879	+	3.51281	0.00562712	maker-000046F-pred_gff_AUGUSTUS-gene-32.11	ESYT1	Extended	control_highTemp;highCO2_highTemp;highCO2_combo
-2.90028	0	2.90028	1.89766	+	2.86492	0.0175738	maker-000047F-pred_gff_AUGUSTUS-gene-47.44	ACOT9	Acyl-coenzyme	combo_control;highTemp_control
2.77013	2.0192	-1.62503	-2.77013	+	3.24641	0.009875	maker-000047F-pred_gff_AUGUSTUS-gene-50.21	IF5A1	RABITEukaryotic	highCO2_combo;control_combo;control_highTemp
0	-2.37036	2.2958	2.37036	+	2.68727	0.0241315	maker-000047F-pred_gff_AUGUSTUS-gene-6.38	RHG21	Rho	combo_highCO2;highTemp_highCO2
2.98243	0	-1.53265	-2.98243	+	2.82818	0.0189733	maker-000049F-pred_gff_AUGUSTUS-gene-15.25	TMF1	TATA	control_combo;control_highTemp
-2.86707	1.56743	2.30687	2.86707	+	2.98029	0.0146182	maker-000049F-pred_gff_AUGUSTUS-gene-18.2	QCR1	Cytochrome	highCO2_control;highTemp_control;combo_control
3.83918	2.50886	-3.83918	-3.79598	+	5.16448	0.000235294	maker-000049F-pred_gff_AUGUSTUS-gene-5.7	PSMD6	26S	highCO2_highTemp;control_highTemp;highCO2_combo;control_combo
8.96987	9.27353	-9.27353	-6.90656	+	11.7153	0	maker-000049F-pred_gff_genemark-gene-48.1	NCHL1	Neural	control_highTemp;highCO2_highTemp;control_combo;highCO2_combo
-2.54748	0	2.26473	2.54748	+	2.73684	0.0217416	maker-000051F-pred_gff_AUGUSTUS-gene-40.21	STOM	Erythrocyte	highTemp_control;combo_control
-1.84553	-3.42069	0	3.42069	+	3.20608	0.0106061	maker-000051F-pred_gff_snap_masked-gene-24.24	HEM2	Delta-aminolevulinic	combo_highCO2;combo_control
-3.00122	0	3.00122	2.97771	+	3.47892	0.00606667	maker-000052F-pred_gff_AUGUSTUS-gene-31.17	AP2B1	AP-2	combo_control;highTemp_control
-2.69181	0	2.69181	0	+	2.46604	0.0355502	maker-000053F-pred_gff_AUGUSTUS-gene-31.28	PDCD4	Programmed	highTemp_control
-3.05842	-4.9761	4.9761	4.46142	+	6.14366	0	maker-000053F-pred_gff_AUGUSTUS-gene-35.17	ADT1	ADP	combo_highCO2;highTemp_highCO2;combo_control;highTemp_control
-2.27337	1.95784	2.27337	1.36908	+	2.45444	0.0361905	maker-000054F-pred_gff_genemark-gene-46.29	RAL	DIPOMRas-related	combo_control;highCO2_control;highTemp_control
2.02581	1.94409	-2.02581	-1.64647	+	3.02955	0.013519	maker-000058F-pred_gff_AUGUSTUS-gene-10.2	BHMT1	Betaine--homocysteine	highCO2_highTemp;control_highTemp;highCO2_combo;control_combo
3.10019	4.37237	-3.26224	-4.37237	+	5.30695	0.000170213	maker-000058F-pred_gff_AUGUSTUS-gene-23.0	ENOPH	Enolase-phphatase	control_combo;highCO2_combo;control_highTemp;highCO2_highTemp
-4.35351	-1.50448	4.35351	3.93889	+	4.91056	0.000344828	maker-000058F-pred_gff_AUGUSTUS-gene-4.33	SGTB	Small	combo_control;highTemp_control;highTemp_highCO2
0	3.07309	-2.31403	-3.07309	+	3.14144	0.0118	maker-000058F-pred_gff_AUGUSTUS-gene-40.60	ACADS	Short-chain	highCO2_combo;highCO2_highTemp
2.67987	2.7753	-1.6161	-2.7753	+	3.67357	0.00414953	maker-000061F-pred_gff_AUGUSTUS-gene-48.60	PSA5	Proteasome	control_combo;highCO2_combo;control_highTemp;highCO2_highTemp
-2.36972	0	0	2.36972	+	2.35019	0.0422628	maker-000064F-pred_gff_AUGUSTUS-gene-35.16	MPZL1	Myelin	combo_control
0	-2.17176	2.17176	1.65144	+	2.35008	0.0421091	maker-000066F-pred_gff_AUGUSTUS-gene-24.4	CSK2B	Casein	combo_highCO2;highTemp_highCO2
0	1.61906	2.17744	-2.17744	+	2.35697	0.0419412	maker-000066F-pred_gff_AUGUSTUS-gene-43.3	PBIP1	Pre-B-cell	highCO2_combo;highTemp_combo
-2.35424	0	1.35729	2.35424	+	2.46465	0.035584	maker-000067F-pred_gff_AUGUSTUS-gene-28.1	RAB18	Ras-related	highTemp_control;combo_control
-3.14836	-2.16901	3.14836	2.1317	+	3.72452	0.00384615	maker-000069F-pred_gff_AUGUSTUS-gene-24.48	CALR	RABITCalreticulin	combo_control;highTemp_control;highTemp_highCO2
-3.02191	-1.39892	3.02191	0	+	2.85474	0.0179565	maker-000070F-pred_gff_AUGUSTUS-gene-2.81	GSTA	PLEPLGlutathione	highTemp_control;highTemp_highCO2
4.32129	5.81738	-5.81738	-4.493	+	7.05018	0	maker-000072F-pred_gff_AUGUSTUS-gene-30.56	COX6A	ONCMYCytochrome	control_highTemp;highCO2_highTemp;control_combo;highCO2_combo
2.14235	3.5162	-3.5162	-2.6706	+	4.14175	0.0015	maker-000073F-pred_gff_AUGUSTUS-gene-5.10	ADAS	Alkyldihydroxyacetonephphate	control_highTemp;highCO2_highTemp;control_combo;highCO2_combo
2.74213	4.627	-4.627	-3.29289	+	5.18636	0.00025	maker-000073F-pred_gff_AUGUSTUS-gene-7.18	NDUS1	NADH-ubiquinone	control_highTemp;highCO2_highTemp;control_combo;highCO2_combo
0	2.11931	-1.87764	-2.11931	+	2.29187	0.0465278	maker-000074F-pred_gff_AUGUSTUS-gene-28.52	AT2B3	Plasma	highCO2_combo;highCO2_highTemp
3.25982	2.05578	-3.09601	-3.25982	+	4.31931	0.00101266	maker-000074F-pred_gff_AUGUSTUS-gene-7.48	ACSA	Acetyl-coenzyme	highCO2_combo;control_combo;highCO2_highTemp;control_highTemp
3.67675	1.93145	-3.41624	-3.67675	+	4.56337	0.000588235	maker-000074F-pred_gff_snap_masked-gene-9.38	NSF1C	NSFL1	highCO2_combo;control_combo;highCO2_highTemp;control_highTemp
0	-2.34691	2.34691	1.53145	+	2.30564	0.0456396	maker-000077F-pred_gff_snap_masked-gene-11.31	HDHD2	Haloacid	combo_highCO2;highTemp_highCO2
0	2.49145	0	-2.49145	+	2.37562	0.0410637	maker-000078F-pred_gff_AUGUSTUS-gene-15.0	ABCD3	ATP-binding	highCO2_combo
1.96714	0	-1.96714	-1.95702	+	2.29769	0.0462657	maker-000081F-pred_gff_AUGUSTUS-gene-30.7	PHKG1	Phphorylase	control_highTemp;control_combo
-1.84456	3.86574	-2.0227	-3.86574	+	3.60745	0.00487273	maker-000083F-pred_gff_AUGUSTUS-gene-18.31	BACH	Cytolic	highCO2_combo;highCO2_highTemp;highCO2_control
-5.88928	-3.08789	5.88928	3.77734	+	6.11987	0	maker-000083F-pred_gff_AUGUSTUS-gene-3.17	APEH	Acylamino-acid-releasing	combo_control;highTemp_control;highTemp_highCO2
-1.3457	-2.68217	2.68217	2.05494	+	3.06075	0.0127273	maker-000084F-pred_gff_AUGUSTUS-gene-6.29	LMAN2	CANLFVesicular	combo_highCO2;highTemp_highCO2;highTemp_control
2.16474	4.58951	-4.58951	-3.45267	+	4.99223	0.000280702	maker-000087F-pred_gff_AUGUSTUS-gene-6.25	NDUS1	NADH-ubiquinone	control_highTemp;highCO2_highTemp;highCO2_combo
-2.69979	2.69979	1.39985	0	+	2.48569	0.0346939	maker-000088F-pred_gff_AUGUSTUS-gene-37.90	AL3A2	Fatty	highTemp_control;highCO2_control
-2.98784	-1.60586	1.40766	2.98784	+	3.01253	0.013875	maker-000088F-pred_gff_AUGUSTUS-gene-37.92	AL3A2	Fatty	highTemp_control;combo_control;combo_highCO2
0	-2.32535	1.34143	2.32535	+	2.33247	0.043482	maker-000090F-pred_gff_AUGUSTUS-gene-4.0	USP9X	Probable	highTemp_highCO2;combo_highCO2
-4.35456	-1.60095	4.35456	2.65333	+	4.28033	0.00106024	maker-000091F-pred_gff_AUGUSTUS-gene-3.24	GDIR1	Rho	combo_control;highTemp_control;highTemp_highCO2
2.14639	0	-2.14639	-1.77729	+	2.33841	0.0431336	maker-000092F-pred_gff_AUGUSTUS-gene-27.32	PURA2	Adenyluccinate	control_highTemp;control_combo
-3.44847	-3.93632	3.93632	1.3285	+	4.38971	0.000947368	maker-000092F-pred_gff_AUGUSTUS-gene-32.43	STIP1	MACFAStress-induced-phpho	combo_highCO2;highTemp_highCO2;highTemp_control
2.72219	3.33069	-1.97412	-3.33069	+	4.05219	0.00210989	maker-000092F-pred_gff_AUGUSTUS-gene-4.15	MOES	Moesin	control_combo;highCO2_combo;control_highTemp;highCO2_highTemp
-4.637	-1.5531	4.637	2.08775	+	4.26634	0.00104762	maker-000092F-pred_gff_snap_masked-gene-20.44	PCDC2	Protocadherin	combo_control;highTemp_control;highTemp_highCO2
2.5946	0	-1.76429	-2.5946	+	2.59026	0.0282735	maker-000093F-pred_gff_AUGUSTUS-gene-34.55	SND1	Staphylococcal	control_combo;control_highTemp
-2.2592	0	1.7628	2.2592	+	2.29782	0.046414	maker-000093F-pred_gff_AUGUSTUS-gene-8.40	NAPEP	N-acyl-phphatidylethanolamine-hydrolyzing	highTemp_control;combo_control
2.09399	3.21795	-3.10416	-3.21795	+	4.33994	0.00102564	maker-000095F-pred_gff_AUGUSTUS-gene-12.26	S27A1	Long-chain	control_combo;highCO2_combo;control_highTemp;highCO2_highTemp
-3.48503	-2.93382	3.48503	0	+	3.76945	0.0034902	maker-000095F-pred_gff_AUGUSTUS-gene-4.51	CDC37	TETFLHsp90	highTemp_control;highTemp_highCO2
-2.66638	0	2.66638	1.63262	+	2.53183	0.0316846	maker-000096F-pred_gff_AUGUSTUS-gene-21.20	DYN2	Dynamin-2	combo_control;highTemp_control
-2.18813	-3.45858	2.35149	3.45858	+	3.98649	0.00258065	maker-000096F-pred_gff_AUGUSTUS-gene-29.0	TNPO2	Transportin-2	highTemp_highCO2;combo_highCO2;combo_control
2.27803	2.82117	-1.84758	-2.82117	+	3.55242	0.00529825	maker-000096F-pred_gff_AUGUSTUS-gene-30.46	MTNA	Methylthioribe-1-phphate	control_combo;highCO2_combo;control_highTemp;highCO2_highTemp
0	-2.55661	2.55661	2.1358	+	2.82096	0.0190053	maker-000098F-pred_gff_AUGUSTUS-gene-27.1	DNJA2		combo_highCO2;highTemp_highCO2
-4.06158	-5.70451	5.70451	4.0051	+	6.61047	0	maker-000098F-pred_gff_AUGUSTUS-gene-27.40	FKBP4	ptidyl-prolyl	combo_highCO2;highTemp_highCO2;combo_control;highTemp_control
1.89062	2.11759	-2.11759	-1.4889	+	2.89095	0.0173107	maker-000100F-pred_gff_AUGUSTUS-gene-24.5	PSD13	26S	control_highTemp;highCO2_highTemp;highCO2_combo
-2.89088	0	2.89088	2.12554	+	2.91941	0.0167168	maker-000102F-pred_gff_AUGUSTUS-gene-19.43	ETFD	PIGElectron	combo_control;highTemp_control
2.81853	3.10321	-3.10321	-2.37337	+	4.28818	0.00107317	maker-000103F-pred_gff_AUGUSTUS-gene-6.8	UCHL5	PIGUbiquitin	control_highTemp;highCO2_highTemp;control_combo;highCO2_combo
1.53362	2.81145	-2.81145	-1.84316	+	3.08526	0.0128219	maker-000104F-pred_gff_AUGUSTUS-gene-29.44	AT1B4		control_highTemp;highCO2_highTemp;highCO2_combo
-2.6978	-1.34042	2.6978	0	+	2.56938	0.0294407	maker-000104F-pred_gff_AUGUSTUS-gene-4.28	CSN6	PIGCOP9	highTemp_control;highTemp_highCO2
-3.48947	-2.81654	3.48947	2.60548	+	4.50169	0.000611111	maker-000104F-pred_gff_AUGUSTUS-gene-9.35	AT8A1	Phpholipid-transporting	combo_control;highTemp_control;combo_highCO2;highTemp_highCO2
7.42203	6.44685	-7.42203	-5.3224	+	9.07799	0	maker-000107F-pred_gff_genemark-gene-28.69	RM46	39S	highCO2_highTemp;control_highTemp;highCO2_combo;control_combo
2.31518	1.59047	-1.98665	-2.31518	+	3.07403	0.0128	maker-000108F-pred_gff_AUGUSTUS-gene-14.9	CERU	Ceruloplasmin	highCO2_combo;control_combo;highCO2_highTemp;control_highTemp
-1.62896	-2.46238	2.46238	1.43052	+	2.77628	0.02076	maker-000109F-pred_gff_AUGUSTUS-gene-26.3	HS90B	Heat	combo_highCO2;highTemp_highCO2;highTemp_control
3.4432	1.97923	-1.74675	-3.4432	+	3.56833	0.00528571	maker-000110F-pred_gff_AUGUSTUS-gene-25.52	FUBP2	Far	highCO2_combo;control_combo;control_highTemp
-5.04119	-4.94477	5.04119	4.30094	+	7.20239	0	maker-000111F-pred_gff_AUGUSTUS-gene-16.27	UCHL1	Ubiquitin	combo_control;highTemp_control;combo_highCO2;highTemp_highCO2
3.22656	4.17925	-4.17925	-4.07487	+	5.84579	0.000114286	maker-000112F-pred_gff_AUGUSTUS-gene-18.2	RM44	39S	control_highTemp;highCO2_highTemp;control_combo;highCO2_combo
4.98828	1.93941	-2.90771	-4.98828	+	4.89096	0.000338983	maker-000113F-pred_gff_AUGUSTUS-gene-24.6	RLA2	60S	highCO2_combo;control_combo;control_highTemp
2.9943	0	-1.89675	-2.9943	+	3.04468	0.0130256	maker-000115F-pred_gff_AUGUSTUS-gene-26.15	RL9	ICTPU60S	control_combo;control_highTemp
-1.49462	-2.23166	2.23166	1.40743	+	2.6037	0.0277391	maker-000115F-pred_gff_AUGUSTUS-gene-9.108	2019-09-03	Neuronal-scific	combo_highCO2;highTemp_highCO2;highTemp_control
0	2.71935	-1.79829	-2.71935	+	2.68749	0.0242264	maker-000115F-pred_gff_genemark-gene-19.21	---NA---		highCO2_combo;highCO2_highTemp
-1.72557	0	1.63153	1.72557	+	2.4718	0.0352903	maker-000116F-pred_gff_AUGUSTUS-gene-13.6	DOCK3	Dedicator	highTemp_control;combo_control
2.51237	0	-2.51237	-2.14543	+	2.77075	0.0209505	maker-000116F-pred_gff_AUGUSTUS-gene-14.37	SC6A6	CANLFSodium-	control_highTemp;control_combo
2.73004	-1.55743	-2.08402	-2.73004	+	2.80298	0.0195897	maker-000118F-pred_gff_AUGUSTUS-gene-20.30	RLA0	RANSY60S	control_combo;control_highTemp;control_highCO2
0	-1.94283	1.94259	1.94283	+	2.73048	0.0218389	maker-000121F-pred_gff_AUGUSTUS-gene-15.0	ODBA	2-oxoisovalee	combo_highCO2;highTemp_highCO2
2.88554	3.47598	-1.60716	-3.47598	+	4.0165	0.00234783	maker-000121F-pred_gff_AUGUSTUS-gene-15.46	PSMD8	26S	control_combo;highCO2_combo;highCO2_highTemp
5.05219	4.03619	-5.05219	-2.82697	+	5.79635	0.000102564	maker-000131F-pred_gff_AUGUSTUS-gene-17.21	Y8948	DICDI	highCO2_highTemp;control_highTemp;highCO2_combo;control_combo
-2.61348	0	1.30907	2.61348	+	2.36928	0.0411896	maker-000132F-pred_gff_AUGUSTUS-gene-17.14	CF136	Uncharacterized	highTemp_control;combo_control
-2.04494	0	2.01399	2.04494	+	2.31572	0.0448826	maker-000134F-pred_gff_snap_masked-gene-4.23	KCNA2	Potassium	combo_control;highTemp_control
3.102	3.70994	-2.59119	-3.70994	+	4.7458	0.0004375	maker-000136F-pred_gff_AUGUSTUS-gene-12.35	ACAD9	Acyl-	control_combo;highCO2_combo;control_highTemp;highCO2_highTemp
5.56471	3.51458	-5.56471	-4.31242	+	6.45113	0	maker-000136F-pred_gff_AUGUSTUS-gene-23.10	PTH2	CAEELProbable	highCO2_highTemp;control_highTemp;highCO2_combo;control_combo
-3.98773	-3.48528	3.98773	3.19841	+	5.40293	0.000181818	maker-000137F-pred_gff_AUGUSTUS-gene-13.0	F210A		combo_control;highTemp_control;combo_highCO2;highTemp_highCO2
-2.6259	0	2.09635	2.6259	+	2.89041	0.017236	maker-000140F-pred_gff_genemark-gene-17.37	SNG1	Synaptogyrin-1	highTemp_control;combo_control
-2.51426	0	2.51426	0	+	2.37054	0.0412388	maker-000143F-pred_gff_AUGUSTUS-gene-11.69	TEN1	Teneurin-1	highTemp_control
2.5385	0	-2.5385	-1.90767	+	2.57614	0.0291574	maker-000143F-pred_gff_AUGUSTUS-gene-4.74	MMGT1	Membrane	control_highTemp;control_combo
0	-2.30435	-2.60213	2.60213	+	2.95582	0.0152515	maker-000148F-pred_gff_AUGUSTUS-gene-2.0	FA10	Coagulation	combo_highTemp;combo_highCO2
1.33118	-2.31059	1.81625	2.31059	+	2.39803	0.0394525	maker-000149F-pred_gff_AUGUSTUS-gene-3.4	ODBB	2-oxoisovalee	control_highCO2;highTemp_highCO2;combo_highCO2
-3.10308	-2.57952	3.10308	2.70512	+	4.34748	0.00103896	maker-000153F-pred_gff_AUGUSTUS-gene-8.10	NT5D1	5	combo_control;highTemp_control;combo_highCO2;highTemp_highCO2
-3.81408	-2.303	3.81408	2.81952	+	4.41206	0.000906667	maker-000153F-pred_gff_AUGUSTUS-gene-8.23	NT5D1	5	combo_control;highTemp_control;combo_highCO2;highTemp_highCO2
-2.85487	2.85487	0	1.52667	+	2.66474	0.0251797	maker-000162F-pred_gff_AUGUSTUS-gene-3.15	CMC1	Calcium-binding	combo_control;highCO2_control
1.98275	0	-1.95334	-1.98275	+	2.52408	0.0319835	maker-000162F-pred_gff_AUGUSTUS-gene-5.1	LA	Lupus	control_highTemp;control_combo
1.85644	0	-1.85644	-1.78576	+	2.4104	0.0390615	maker-000163F-pred_gff_AUGUSTUS-gene-7.29	RS11	40S	control_highTemp;control_combo
-3.16602	0	3.16602	1.67655	+	3.07017	0.0127417	maker-000164F-pred_gff_AUGUSTUS-gene-16.28	PSA	Puromycin-sensitive	combo_control;highTemp_control
3.75645	3.57042	-2.756	-3.75645	+	5.16489	0.00024	maker-000165F-pred_gff_AUGUSTUS-gene-12.0	PTGR1	Prtaglandin	highCO2_combo;control_combo;highCO2_highTemp;control_highTemp
-1.83056	-2.25611	2.25611	0	+	2.44462	0.0367059	maker-000165F-pred_gff_AUGUSTUS-gene-12.3	THIO	ICTPUThioredoxin	highTemp_highCO2;highTemp_control
2.90403	5.04985	-4.72275	-5.04985	+	6.27232	0	maker-000165F-pred_gff_AUGUSTUS-gene-14.6	GMPR2	GMP	control_combo;highCO2_combo;control_highTemp;highCO2_highTemp
1.99264	2.55262	0	-2.55262	+	2.6395	0.0262262	maker-000165F-pred_gff_AUGUSTUS-gene-15.28	ACINU	Apoptotic	control_combo;highCO2_combo
3.38348	3.73502	-3.39762	-3.73502	+	5.44991	0.000190476	maker-000168F-pred_gff_AUGUSTUS-gene-10.28	DDX3		control_combo;highCO2_combo;control_highTemp;highCO2_highTemp
-2.48325	1.52489	2.48325	1.97756	+	2.60921	0.0276842	maker-000168F-pred_gff_AUGUSTUS-gene-9.0	CSKP	ripheral	highCO2_control;combo_control;highTemp_control
-1.32136	-1.96103	1.54451	1.96103	+	2.51883	0.0322951	maker-000171F-pred_gff_AUGUSTUS-gene-13.1	F1142		highTemp_highCO2;combo_highCO2;combo_control
5.38595	3.63435	-5.38595	-4.27391	+	6.43907	0	maker-000173F-pred_gff_AUGUSTUS-gene-11.24	DDX5	Probable	highCO2_highTemp;control_highTemp;highCO2_combo;control_combo
0	2.88072	-1.82007	-2.88072	+	2.74484	0.0216039	maker-000173F-pred_gff_AUGUSTUS-gene-11.28	ACOX1	CAVPOroxisomal	highCO2_combo;highCO2_highTemp
1.69529	1.9675	-1.9172	-1.9675	+	3.04564	0.0131097	maker-000173F-pred_gff_AUGUSTUS-gene-4.0	PSD12	26S	control_highTemp;highCO2_highTemp;control_combo;highCO2_combo
0	2.48158	-1.3519	-2.48158	+	2.41563	0.0388217	maker-000174F-pred_gff_snap_masked-gene-5.63	NDUA2	NADH	highCO2_combo;highCO2_highTemp
-4.71193	-2.11755	4.71193	2.14082	+	4.47529	0.000767123	maker-000176F-pred_gff_snap_masked-gene-13.38	MAP4	Microtubule-associated	combo_control;highTemp_control;highTemp_highCO2
-2.66497	0	2.66497	2.19212	+	3.0977	0.0126897	maker-000179F-pred_gff_AUGUSTUS-gene-17.5	ADDB	Beta-adducin	combo_control;highTemp_control
-1.83538	-1.98123	1.89287	1.98123	+	3.1324	0.0119716	maker-000188F-pred_gff_snap_masked-gene-9.26	VPS45	Vacuolar	highTemp_highCO2;combo_highCO2;highTemp_control;combo_control
0	3.03685	-2.23987	-3.03685	+	3.10061	0.0126667	maker-000193F-pred_gff_AUGUSTUS-gene-4.76	RADI	Radixin	highCO2_combo;highCO2_highTemp
1.98436	4.24637	-4.04253	-4.24637	+	5.16152	0.000226415	maker-000195F-pred_gff_AUGUSTUS-gene-13.64	MARE1	Microtubule-associated	control_combo;highCO2_combo;control_highTemp;highCO2_highTemp
1.74873	2.64593	-2.64593	-2.57323	+	3.63704	0.00448148	maker-000204F-pred_gff_AUGUSTUS-gene-3.14	CX6C1	THUOBCytochrome	control_highTemp;highCO2_highTemp;control_combo;highCO2_combo
2.07403	0	-1.32403	-2.07403	+	2.34723	0.0421739	maker-000204F-pred_gff_AUGUSTUS-gene-9.45	ASB14	Ankyrin	control_combo;control_highTemp
-5.13844	-2.52295	4.54471	5.13844	+	6.00729	0.000121212	maker-000206F-pred_gff_AUGUSTUS-gene-13.27	HXK1	Hexokinase-1	highTemp_control;combo_control;highTemp_highCO2;combo_highCO2
-3.33523	0	2.84699	3.33523	+	3.55736	0.00534513	maker-000210F-pred_gff_snap_masked-gene-5.45	NECT1	Nectin-1	highTemp_control;combo_control
3.25269	4.86827	-3.75318	-4.86827	+	5.81669	0.000105263	maker-000214F-pred_gff_AUGUSTUS-gene-8.15	STAR5		control_combo;highCO2_combo;control_highTemp;highCO2_highTemp
1.72993	2.64066	0	-2.64066	+	2.73548	0.0216762	maker-000215F-pred_gff_AUGUSTUS-gene-8.0	NDUS6	PONPYNADH	control_combo;highCO2_combo
-2.14766	-2.97863	2.97863	2.85731	+	4.14932	0.00151724	maker-000216F-pred_gff_AUGUSTUS-gene-2.2	PHS	Pterin-4-alpha-carbinolamine	combo_highCO2;highTemp_highCO2;combo_control;highTemp_control
0	-2.10944	1.95397	2.10944	+	2.48111	0.0348502	maker-000221F-pred_gff_AUGUSTUS-gene-11.74	ARC1A	Actin-related	highTemp_highCO2;combo_highCO2
-2.74611	0	2.74611	2.61294	+	3.17701	0.0110365	maker-000230F-pred_gff_genemark-gene-11.77	RAB4B	Ras-related	combo_control;highTemp_control
-3.3881	-3.86649	3.64115	3.86649	+	5.63147	0.0001	maker-000255F-pred_gff_AUGUSTUS-gene-9.73	VATB2	V-ty	highTemp_highCO2;combo_highCO2;highTemp_control;combo_control
-2.22582	-1.56044	1.96116	2.22582	+	3.01855	0.013761	maker-000257F-pred_gff_AUGUSTUS-gene-4.54	PPT1	Palmitoyl-	highTemp_control;combo_control;highTemp_highCO2;combo_highCO2
-3.5733	-3.15174	2.25603	3.5733	+	4.5513	0.000637681	maker-000258F-pred_gff_genemark-gene-0.2	PTPRN	Receptor-ty	highTemp_control;combo_control;highTemp_highCO2;combo_highCO2
-3.2679	-2.38595	3.2679	2.02745	+	3.83103	0.00315152	maker-000270F-pred_gff_AUGUSTUS-gene-6.41	GLSK	Glutaminase	combo_control;highTemp_control;highTemp_highCO2
0	-2.75866	2.75866	1.44554	+	2.5517	0.03025	maker-000276F-pred_gff_AUGUSTUS-gene-5.0	ERO1B	ERO1	combo_highCO2;highTemp_highCO2
1.52009	3.72828	-3.72828	-3.67843	+	4.52764	0.000628571	maker-000279F-pred_gff_AUGUSTUS-gene-2.10	NDUS3	NADH	control_highTemp;highCO2_highTemp;control_combo;highCO2_combo
0	-2.76143	2.76143	2.65948	+	3.11417	0.0123077	maker-000290F-pred_gff_AUGUSTUS-gene-0.1	1433E	SHEEP14-3-3	combo_highCO2;highTemp_highCO2
3.6538	6.19026	-6.19026	-4.21119	+	6.69209	0	maker-000295F-pred_gff_genemark-gene-4.89	COX41	THUOBCytochrome	control_highTemp;highCO2_highTemp;control_combo;highCO2_combo
1.34754	2.7753	-2.29704	-2.7753	+	3.26042	0.00966929	maker-000299F-pred_gff_AUGUSTUS-gene-3.1	MDHC	Malate	control_combo;highCO2_combo;highCO2_highTemp
-2.74984	-2.65742	2.04041	2.74984	+	3.91826	0.00275	maker-000303F-pred_gff_AUGUSTUS-gene-4.102	RAB3B	MESAURas-related	highTemp_control;combo_control;highTemp_highCO2;combo_highCO2
0	2.32868	-1.44627	-2.32868	+	2.38028	0.0407547	maker-000304F-pred_gff_AUGUSTUS-gene-0.8	CBR1	Carbonyl	highCO2_combo;highCO2_highTemp
-1.31539	-2.64611	2.64611	2.41858	+	3.26524	0.00955556	maker-000308F-pred_gff_AUGUSTUS-gene-6.66	LANC2	2	combo_highCO2;highTemp_highCO2;highTemp_control
0	-2.11957	2.11957	1.78359	+	2.63946	0.0261081	maker-000310F-pred_gff_AUGUSTUS-gene-3.53	NPM	Nucleophmin	combo_highCO2;highTemp_highCO2
3.99663	3.95445	-3.75602	-3.99663	+	6.10723	0	maker-000316F-pred_gff_AUGUSTUS-gene-6.71	COTL1	Coactin	highCO2_combo;control_combo;highCO2_highTemp;control_highTemp
-3.10921	-2.03114	3.10921	1.55589	+	3.32447	0.00832258	maker-000318F-pred_gff_AUGUSTUS-gene-6.49	CISD1	CDGSH	combo_control;highTemp_control;highTemp_highCO2
-5.93537	-5.20628	5.93537	3.48951	+	7.07391	0	maker-000320F-pred_gff_AUGUSTUS-gene-4.81	PHOCN	MOB	combo_control;highTemp_control;combo_highCO2;highTemp_highCO2
-4.01903	-4.14544	4.14544	3.25583	+	5.82281	0.000108108	maker-000320F-pred_gff_snap_masked-gene-2.10	CH60	60	combo_highCO2;highTemp_highCO2;combo_control;highTemp_control
1.93877	1.67548	0	-1.93877	+	2.29385	0.0465366	maker-000323F-pred_gff_genemark-gene-4.6	SET		highCO2_combo;control_combo
-3.50675	-1.38606	3.50675	1.86191	+	3.37997	0.00741463	maker-000337F-pred_gff_AUGUSTUS-gene-3.56	TRIM2	Tripartite	combo_control;highTemp_control;highTemp_highCO2
2.95647	1.49579	-2.95647	0	+	2.79772	0.0197551	maker-000342F-pred_gff_AUGUSTUS-gene-4.40	XRN2	5	highCO2_highTemp;control_highTemp
8.00752	8.35601	-8.35601	-6.52621	+	10.8001	0	maker-000356F-pred_gff_AUGUSTUS-gene-2.57	AL1L2	Mitochondrial	control_highTemp;highCO2_highTemp;control_combo;highCO2_combo
-1.48717	-2.40419	1.32681	2.40419	+	2.63719	0.0261704	maker-000359F-pred_gff_AUGUSTUS-gene-4.4	CSGA	MYXXAC-factor	highTemp_highCO2;combo_highCO2;combo_control
0	2.88956	-2.88956	0	+	2.56133	0.0298059	maker-000360F-pred_gff_AUGUSTUS-gene-4.195	GRIA2	Glutamate	highCO2_highTemp
2.29644	3.81524	-3.81524	-2.60866	+	4.28952	0.00108642	maker-000387F-pred_gff_AUGUSTUS-gene-3.4	NDUAA	NADH	control_highTemp;highCO2_highTemp;highCO2_combo
2.5891	0	0	-2.5891	+	2.31036	0.045305	maker-000398F-pred_gff_AUGUSTUS-gene-3.100	RL11	ICTPU60S	control_combo
-2.40468	0	2.40468	2.2428	+	2.65758	0.0253578	maker-000400F-pred_gff_AUGUSTUS-gene-3.166	AFG32	AFG3	combo_control;highTemp_control
2.40567	0	-2.40567	-1.95828	+	2.62783	0.0268393	maker-000401F-pred_gff_AUGUSTUS-gene-1.4	ROA0	Heterogeneous	control_highTemp;control_combo
-4.21149	-2.35596	3.30874	4.21149	+	4.88217	0.000333333	maker-000416F-pred_gff_AUGUSTUS-gene-1.1	HXK1	Hexokinase-1	highTemp_control;combo_control;highTemp_highCO2;combo_highCO2
2.61131	1.34818	-2.61131	-1.79248	+	2.88096	0.0173111	maker-000417F-pred_gff_AUGUSTUS-gene-3.7	FSD1	Fibronectin	highCO2_highTemp;control_highTemp;control_combo
3.35691	3.9577	-3.9577	0	+	4.31674	0.001	maker-000420F-pred_gff_AUGUSTUS-gene-2.106	MAON	NADP-dendent	control_highTemp;highCO2_highTemp
-3.41813	0	2.93824	3.41813	+	3.84267	0.00318367	maker-000428F-pred_gff_AUGUSTUS-gene-2.0	DDAH1	N(G)	highTemp_control;combo_control
-1.69916	-2.51441	2.51441	1.38837	+	2.81321	0.0193895	maker-000452F-pred_gff_AUGUSTUS-gene-1.12	VPS35	Vacuolar	combo_highCO2;highTemp_highCO2;highTemp_control
2.23287	0	-1.9274	-2.23287	+	2.35985	0.042	maker-000492F-pred_gff_AUGUSTUS-gene-1.10	RS14	40S	control_combo;control_highTemp
3.2647	5.02044	-2.69458	-5.02044	+	5.35271	0.000173913	maker-000510F-pred_gff_AUGUSTUS-gene-1.33	TXNL1	Thioredoxin	control_combo;highCO2_combo;highCO2_highTemp
-2.37112	-2.24676	2.37112	0	+	2.97488	0.0146826	maker-000541F-pred_gff_AUGUSTUS-gene-0.3	GRP75	Stress-70	highTemp_control;highTemp_highCO2

## Sheet: Brain_combinedDDA
Differentially expressed proteins in the brain using the combined DDA spectral library
control	highCO2	highTemp	combo	C: ANOVA Significant	N: -Log ANOVA p value	N: ANOVA q-value	C: gene	C: Gene.Name	C: Description	T: Significant pairs
-6.39836	-5.92363	6.39836	3.98598	+	7.87103	0	maker-000001F-pred_gff_AUGUSTUS-gene-69.26	H90A1	Heat	combo_control;highTemp_control;combo_highCO2;highTemp_highCO2
0	3.78534	-3.78534	-2.03608	+	3.5559	0.012	maker-000002F-pred_gff_AUGUSTUS-gene-119.79	S4A4	PIGElectrogenic	highCO2_highTemp;highCO2_combo
-1.98509	-2.3125	2.3125	1.40932	+	2.94469	0.0393	maker-000005F-pred_gff_AUGUSTUS-gene-111.8	SH3G2	Endophilin-A1	combo_highCO2;highTemp_highCO2;highTemp_control
-3.65055	-1.93903	3.65055	1.68405	+	3.60506	0.0115385	maker-000007F-pred_gff_AUGUSTUS-gene-45.4	DYN3	Dynamin-3	combo_control;highTemp_control;highTemp_highCO2
-3.72318	-3.33851	3.72318	2.78296	+	5.00096	0.00222222	maker-000008F-pred_gff_AUGUSTUS-gene-104.34	PA1B2	Platelet-activating	combo_control;highTemp_control;combo_highCO2;highTemp_highCO2
-5.55271	-2.57884	5.55271	2.58134	+	5.30324	0.001	maker-000008F-pred_gff_AUGUSTUS-gene-12.34	HSP74	CANLFHeat	combo_control;highTemp_control;highTemp_highCO2
1.85629	-3.11053	3.11053	1.3836	+	2.95506	0.0389744	maker-000010F-pred_gff_AUGUSTUS-gene-106.4	TM14C	Transmembrane	combo_highCO2;control_highCO2;highTemp_highCO2
-1.47172	-2.47683	2.47683	2.34521	+	3.26746	0.0229677	maker-000011F-pred_gff_AUGUSTUS-gene-60.19	LIN7A		combo_highCO2;highTemp_highCO2;combo_control;highTemp_control
-4.00098	-2.14921	4.00098	3.36108	+	4.71578	0.00307692	maker-000015F-pred_gff_AUGUSTUS-gene-50.14	143GB	14-3-3	combo_control;highTemp_control;combo_highCO2;highTemp_highCO2
-7.24473	-5.94254	7.24473	5.12471	+	8.64765	0	maker-000017F-pred_gff_AUGUSTUS-gene-26.60	TPPP	Tubulin	combo_control;highTemp_control;combo_highCO2;highTemp_highCO2
-2.95024	1.8629	2.95024	2.76633	+	3.29015	0.022	maker-000020F-pred_gff_AUGUSTUS-gene-48.0	MTCH1	Mitochondrial	highCO2_control;combo_control;highTemp_control
4.26045	6.75461	-6.75461	-5.93577	+	8.09274	0	maker-000022F-pred_gff_AUGUSTUS-gene-16.54	ACON	Aconitate	control_highTemp;highCO2_highTemp;control_combo;highCO2_combo
1.67896	3.61891	-3.03714	-3.61891	+	4.17853	0.00511111	maker-000024F-pred_gff_AUGUSTUS-gene-44.2	ACON	Aconitate	control_combo;highCO2_combo;highCO2_highTemp
-4.20215	-4.12728	4.20215	1.39409	+	4.93842	0.0028	maker-000025F-pred_gff_snap_masked-gene-51.62	GANAB	MACFANeutral	combo_control;highTemp_control;combo_highCO2;highTemp_highCO2
-3.3305	-1.90489	3.3305	2.09227	+	3.62091	0.012	maker-000027F-pred_gff_AUGUSTUS-gene-41.39	SYN2	Synapsin-2	combo_control;highTemp_control;highTemp_highCO2
-4.10967	-4.47006	4.47006	3.28432	+	5.94396	0	maker-000027F-pred_gff_AUGUSTUS-gene-59.15	GNAI2	Guanine	combo_highCO2;highTemp_highCO2;combo_control;highTemp_control
-2.90154	-2.94665	2.94665	2.41392	+	4.3588	0.00346667	maker-000027F-pred_gff_genemark-gene-41.32	SYN3	Synapsin-3	combo_highCO2;highTemp_highCO2;combo_control;highTemp_control
3.42766	3.55853	0	-3.55853	+	4.15778	0.00568421	maker-000032F-pred_gff_AUGUSTUS-gene-56.3	GSTA3	Glutathione	control_combo;highCO2_combo
-3.53199	-1.54902	3.53199	3.25011	+	4.19943	0.00494118	maker-000036F-pred_gff_AUGUSTUS-gene-55.1	PACN1		combo_control;highTemp_control;highTemp_highCO2
-4.18143	-1.84519	4.18143	1.9222	+	3.97421	0.006	maker-000045F-pred_gff_AUGUSTUS-gene-36.93	HSP7C	ORYLAHeat	combo_control;highTemp_control;highTemp_highCO2
-1.89027	-1.59067	1.89027	1.82298	+	2.88628	0.0441905	maker-000051F-pred_gff_AUGUSTUS-gene-33.32	STXB1	Syntaxin-binding	combo_control;highTemp_control;combo_highCO2;highTemp_highCO2
-2.49194	2.49194	2.42695	2.28571	+	3.03566	0.0329474	maker-000055F-pred_gff_AUGUSTUS-gene-45.19	XPO1	Exportin-1	combo_control;highTemp_control;highCO2_control
-2.66124	2.66124	1.97698	2.12402	+	2.8914	0.0447805	maker-000058F-pred_gff_AUGUSTUS-gene-49.58	VDAC2	MELGAVoltage-dendent	highTemp_control;combo_control;highCO2_control
1.66991	4.28793	-2.86205	-4.28793	+	4.38149	0.00371429	maker-000061F-pred_gff_AUGUSTUS-gene-13.31	PME1	CAEELPoly(ADP-ribe)	control_combo;highCO2_combo;highCO2_highTemp
2.16218	2.06765	-2.16218	-1.63271	+	3.12539	0.0296	maker-000089F-pred_gff_genemark-gene-30.7	ANM1		highCO2_highTemp;control_highTemp;highCO2_combo;control_combo
-3.12863	-2.34609	3.12863	0	+	3.17167	0.0274118	maker-000092F-pred_gff_AUGUSTUS-gene-32.43	STIP1	MACFAStress-induced-phpho	highTemp_control;highTemp_highCO2
3.15794	-3.57955	3.57955	3.49081	+	4.28213	0.0045	maker-000096F-pred_gff_AUGUSTUS-gene-29.0	TNPO2	Transportin-2	control_highCO2;combo_highCO2;highTemp_highCO2
-3.47551	0	3.47551	3.16964	+	3.78514	0.00852174	maker-000098F-pred_gff_AUGUSTUS-gene-20.21	COT2	COUP	combo_control;highTemp_control
-2.74559	-2.00946	2.74559	1.30215	+	3.03825	0.0336216	maker-000098F-pred_gff_AUGUSTUS-gene-27.40	FKBP4	ptidyl-prolyl	combo_control;highTemp_control;highTemp_highCO2
2.07882	-3.51922	3.51922	2.56596	+	3.58017	0.0118519	maker-000104F-pred_gff_AUGUSTUS-gene-9.35	AT8A1	Phpholipid-transporting	control_highCO2;combo_highCO2;highTemp_highCO2
-3.07648	-1.90053	3.07648	1.58347	+	3.25422	0.0235	maker-000109F-pred_gff_AUGUSTUS-gene-26.3	HS90B	Heat	combo_control;highTemp_control;highTemp_highCO2
-4.26017	-4.04942	4.26017	3.45829	+	5.98487	0	maker-000111F-pred_gff_AUGUSTUS-gene-16.27	UCHL1	Ubiquitin	combo_control;highTemp_control;combo_highCO2;highTemp_highCO2
5.91049	3.52745	-5.91049	-3.21639	+	6.07486	0	maker-000131F-pred_gff_AUGUSTUS-gene-17.21	Y8948	DICDI	highCO2_highTemp;control_highTemp;control_combo
-4.86662	-2.99842	4.86662	1.90133	+	4.82488	0.00333333	maker-000176F-pred_gff_snap_masked-gene-13.38	MAP4	Microtubule-associated	combo_control;highTemp_control;highTemp_highCO2
2.0213	2.44877	-1.4542	-2.44877	+	3.04962	0.0335556	maker-000204F-pred_gff_AUGUSTUS-gene-3.14	CX6C1	THUOBCytochrome	control_combo;highCO2_combo;highCO2_highTemp
-3.96553	0	3.96553	2.92521	+	3.9777	0.00609524	maker-000206F-pred_gff_AUGUSTUS-gene-13.27	HXK1	Hexokinase-1	combo_control;highTemp_control
-2.26325	-1.42021	1.84969	2.26325	+	2.86112	0.0454884	maker-000214F-pred_gff_AUGUSTUS-gene-12.29	DNJA2		highTemp_control;combo_control;combo_highCO2
-1.89399	-3.06196	1.94422	3.06196	+	3.45419	0.0146207	maker-000258F-pred_gff_genemark-gene-0.2	PTPRN	Receptor-ty	highTemp_highCO2;combo_highCO2;combo_control
-2.85181	0	2.50625	2.85181	+	3.2348	0.024	maker-000267F-pred_gff_AUGUSTUS-gene-6.5	RABP2	Cellular	highTemp_control;combo_control
-3.66571	0	3.66571	2.5188	+	3.71171	0.01	maker-000318F-pred_gff_AUGUSTUS-gene-6.49	CISD1	CDGSH	combo_control;highTemp_control
-5.25794	-4.4342	5.25794	2.93153	+	6.14614	0	maker-000320F-pred_gff_AUGUSTUS-gene-4.81	PHOCN	MOB	combo_control;highTemp_control;combo_highCO2;highTemp_highCO2
-4.22674	-2.93084	4.22674	2.73285	+	4.8438	0.00327273	maker-000320F-pred_gff_snap_masked-gene-2.10	CH60	60	combo_control;highTemp_control;combo_highCO2;highTemp_highCO2
-2.33547	-2.51236	2.51236	2.50269	+	3.98487	0.0064	maker-000416F-pred_gff_AUGUSTUS-gene-1.1	HXK1	Hexokinase-1	combo_highCO2;highTemp_highCO2;combo_control;highTemp_control

## Sheet: Brain_combinedDDADIA
Differentially expressed proteins in the brain using the combined DDA+DIA spectral library
control	highCO2	highTemp	combo	C: ANOVA Significant	N: -Log ANOVA p value	N: ANOVA q-value	T: gene	T: Gene.Name	T: Description	T: Significant pairs
2.4307	3.42319	-3.42319	-2.76731	+	4.34666	0.00167742	maker-000000F-pred_gff_AUGUSTUS-gene-107.14	UBP5	Ubiquitin	control_highTemp;highCO2_highTemp;control_combo;highCO2_combo
2.79657	-2.79657	2.42065	1.74124	+	3.03113	0.0129041	maker-000000F-pred_gff_AUGUSTUS-gene-107.15	CSN7A	COP9	combo_highCO2;highTemp_highCO2;control_highCO2
2.08626	4.44751	-4.44751	-4.14857	+	5.31759	0.000333333	maker-000000F-pred_gff_AUGUSTUS-gene-57.14	PGCB	FELCABrevican	control_highTemp;highCO2_highTemp;control_combo;highCO2_combo
-1.35992	2.51862	0	-2.51862	+	2.36211	0.0423594	maker-000000F-pred_gff_AUGUSTUS-gene-6.17	GLRX3	Glutaredoxin	highCO2_combo;highCO2_control
0	2.41012	-1.35898	-2.41012	+	2.4904	0.0321773	maker-000000F-pred_gff_AUGUSTUS-gene-64.2	MAG	Myelin-associated	highCO2_combo;highCO2_highTemp
0	-2.95735	1.67431	2.95735	+	2.8433	0.0174233	maker-000000F-pred_gff_AUGUSTUS-gene-70.34	AGO1		highTemp_highCO2;combo_highCO2
0	-2.09218	2.09218	2.0737	+	2.45206	0.0346731	maker-000000F-pred_gff_AUGUSTUS-gene-87.4	QOR	KLUMANADPH	combo_highCO2;highTemp_highCO2
1.87638	-2.5346	1.6018	2.5346	+	2.61637	0.0262174	maker-000001F-pred_gff_AUGUSTUS-gene-1.8	BROX	BRO1	highTemp_highCO2;control_highCO2;combo_highCO2
2.42565	-5.76629	5.76629	5.50291	+	6.36743	0.000190476	maker-000001F-pred_gff_AUGUSTUS-gene-14.16	VISL1	Visinin	control_highCO2;combo_highCO2;highTemp_highCO2
2.6883	2.54882	-1.69156	-2.6883	+	3.6087	0.00498969	maker-000001F-pred_gff_AUGUSTUS-gene-25.0	PRS4	26S	highCO2_combo;control_combo;highCO2_highTemp;control_highTemp
0	-2.22984	2.22984	1.31131	+	2.25335	0.0494274	maker-000001F-pred_gff_AUGUSTUS-gene-60.41	ARP10	Actin-related	combo_highCO2;highTemp_highCO2
-2.25437	4.08768	-1.4771	-4.08768	+	3.80595	0.00370732	maker-000001F-pred_gff_AUGUSTUS-gene-62.13	FKBP3	ptidyl-prolyl, protein folding	highCO2_combo;highCO2_control;highCO2_highTemp
-6.7731	-7.44023	7.44023	5.26548	+	9.24765	0	maker-000001F-pred_gff_AUGUSTUS-gene-69.26	H90A1	Heat	combo_highCO2;highTemp_highCO2;combo_control;highTemp_control
0	2.70763	0	-2.70763	+	2.34629	0.0433665	maker-000001F-pred_gff_snap_masked-gene-112.12	KCRB	Creatine	highCO2_combo
0	3.36023	-2.82618	-3.36023	+	3.61832	0.00514894	maker-000002F-pred_gff_AUGUSTUS-gene-119.79	S4A4	PIGElectrogenic	highCO2_combo;highCO2_highTemp
3.20355	4.76982	-1.92001	-4.76982	+	4.90911	0.000622222	maker-000002F-pred_gff_AUGUSTUS-gene-17.18	SRSF9	Serine	control_combo;highCO2_combo;highCO2_highTemp
-5.11299	-2.66542	5.11299	3.13496	+	5.28311	0.000324324	maker-000002F-pred_gff_AUGUSTUS-gene-60.1	EDF1	Endothelial	combo_control;highTemp_control;highTemp_highCO2
-2.99671	-2.34791	2.99671	1.71915	+	3.55101	0.00526733	maker-000002F-pred_gff_AUGUSTUS-gene-70.23	NED4L	E3	combo_control;highTemp_control;highTemp_highCO2
-3.32384	1.88756	2.81657	3.32384	+	3.52584	0.00542308	maker-000003F-pred_gff_AUGUSTUS-gene-115.50	EAA1	AMBTIExcitatory	highCO2_control;highTemp_control;combo_control
-2.4358	2.35462	1.98194	2.4358	+	2.87066	0.0167453	maker-000003F-pred_gff_AUGUSTUS-gene-60.0	CLH1	Clathrin	highTemp_control;combo_control;highCO2_control
-1.48761	-2.93541	2.93541	2.2221	+	3.32648	0.00759322	maker-000003F-pred_gff_AUGUSTUS-gene-61.3	DYL2	Dynein	combo_highCO2;highTemp_highCO2;highTemp_control
-2.30269	0	2.30269	2.06329	+	2.58194	0.0277053	maker-000003F-pred_gff_AUGUSTUS-gene-63.6	SEP2	Septin-2	combo_control;highTemp_control
-1.39519	-2.58213	2.58213	2.08027	+	3.07058	0.0122837	maker-000003F-pred_gff_AUGUSTUS-gene-69.13	KCRU	Creatine	combo_highCO2;highTemp_highCO2;highTemp_control
2.7641	6.29864	-6.29864	-5.70578	+	7.17796	0	maker-000003F-pred_gff_snap_masked-gene-51.20	SERC	Phpherine	control_highTemp;highCO2_highTemp;control_combo;highCO2_combo
-1.61629	-1.79679	1.79679	1.71687	+	2.81907	0.0176905	maker-000004F-pred_gff_AUGUSTUS-gene-16.50	LGI1	Leucine-rich	combo_highCO2;highTemp_highCO2;combo_control;highTemp_control
-5.8979	-6.00801	6.00801	4.15951	+	7.86792	0	maker-000004F-pred_gff_AUGUSTUS-gene-53.11	ACM3	Muscarinic	combo_highCO2;highTemp_highCO2;combo_control;highTemp_control
-2.27495	-1.52068	1.78288	2.27495	+	2.88365	0.0165823	maker-000004F-pred_gff_genemark-gene-27.34	VDAC2	Voltage-dendent	highTemp_control;combo_control;combo_highCO2
-2.86738	-3.37085	3.37085	2.05079	+	4.17445	0.00211429	maker-000005F-pred_gff_AUGUSTUS-gene-111.8	SH3G2	Endophilin-A1	combo_highCO2;highTemp_highCO2;combo_control;highTemp_control
0	2.8998	-2.8998	-2.15021	+	3.13567	0.0106963	maker-000005F-pred_gff_AUGUSTUS-gene-13.1	PAQR9	Membrane	highCO2_highTemp;highCO2_combo
-1.7972	-2.00859	2.00859	0	+	2.25552	0.0495565	maker-000005F-pred_gff_AUGUSTUS-gene-42.0	RBM4B	RNA-binding	highTemp_highCO2;highTemp_control
-2.44431	1.42926	1.47235	2.44431	+	2.38204	0.0408037	maker-000005F-pred_gff_AUGUSTUS-gene-5.0	TKFC	Triokinase	highCO2_control;highTemp_control;combo_control
-2.63197	0	1.35117	2.63197	+	2.40383	0.0385164	maker-000006F-pred_gff_AUGUSTUS-gene-64.11	A1A1B	Alcohol	highTemp_control;combo_control
-1.60505	-2.66282	1.91222	2.66282	+	3.13052	0.0107059	maker-000006F-pred_gff_AUGUSTUS-gene-65.0	PODN	Podocan	highTemp_highCO2;combo_highCO2;combo_control
5.64448	7.56538	-5.85506	-7.56538	+	8.98253	0	maker-000006F-pred_gff_AUGUSTUS-gene-65.1	NLTP	Non-scific	control_combo;highCO2_combo;control_highTemp;highCO2_highTemp
1.79217	3.56384	0	-3.56384	+	3.37744	0.00705263	maker-000006F-pred_gff_AUGUSTUS-gene-90.0	PROF2	Profilin-2	control_combo;highCO2_combo
3.40995	3.30095	-2.14176	-3.40995	+	4.54871	0.00153846	maker-000006F-pred_gff_genemark-gene-66.38	AL9A1	ORYLAAldehyde	highCO2_combo;control_combo;highCO2_highTemp;control_highTemp
-1.6411	-2.12329	2.12329	0	+	2.59506	0.0273583	maker-000007F-pred_gff_AUGUSTUS-gene-10.28	CTND2	Catenin	highTemp_highCO2;highTemp_control
2.91067	3.05988	0	-3.05988	+	3.7267	0.00436782	maker-000007F-pred_gff_AUGUSTUS-gene-28.16	CRJ1C	TRICYCrystallin	control_combo;highCO2_combo
-2.45281	0	2.45281	0	+	2.25503	0.04945	maker-000007F-pred_gff_AUGUSTUS-gene-45.4	DYN3	Dynamin-3	highTemp_control
0	2.37644	-2.10655	-2.37644	+	2.53672	0.0303505	maker-000007F-pred_gff_AUGUSTUS-gene-62.2	AT1B3	Sodium	highCO2_combo;highCO2_highTemp
-2.32808	0	2.32808	1.95097	+	2.76731	0.02	maker-000007F-pred_gff_AUGUSTUS-gene-81.13	AP2MA	AP-2	combo_control;highTemp_control
3.57276	3.45236	-1.67347	-3.57276	+	4.44111	0.00154386	maker-000007F-pred_gff_AUGUSTUS-gene-93.2	CIRBA	Cold-inducible	highCO2_combo;control_combo;highCO2_highTemp;control_highTemp
-6.29919	-7.42594	7.42594	5.83713	+	9.26341	0	maker-000008F-pred_gff_AUGUSTUS-gene-104.34	PA1B2	Platelet-activating	combo_highCO2;highTemp_highCO2;combo_control;highTemp_control
-2.3916	-1.78443	2.3916	2.2228	+	3.37184	0.00702609	maker-000008F-pred_gff_AUGUSTUS-gene-12.34	HSP74	CANLFHeat	combo_control;highTemp_control;combo_highCO2;highTemp_highCO2
-5.97836	-7.41374	7.41374	6.41671	+	9.40687	0	maker-000008F-pred_gff_AUGUSTUS-gene-2.3	DPYL3	Dihydropyrimidinase-related	combo_highCO2;highTemp_highCO2;combo_control;highTemp_control
2.58636	3.76606	-3.71909	-3.76606	+	5.16055	0.0005	maker-000008F-pred_gff_AUGUSTUS-gene-25.3	DPP3	Diptidyl	control_highTemp;highCO2_highTemp;control_combo;highCO2_combo
3.30806	3.85264	-2.27218	-3.85264	+	4.73538	0.001	maker-000008F-pred_gff_AUGUSTUS-gene-44.13	HMGT	ONCMYHigh	control_combo;highCO2_combo;control_highTemp;highCO2_highTemp
-3.17217	0	3.17217	2.27755	+	3.26601	0.00829268	maker-000010F-pred_gff_AUGUSTUS-gene-46.36	PLS2	Phpholipid	combo_control;highTemp_control
-3.68388	-5.44069	5.44069	4.46851	+	6.5942	0.0002	maker-000010F-pred_gff_AUGUSTUS-gene-60.7	ABHDA	Mycophenolic	combo_highCO2;highTemp_highCO2;combo_control;highTemp_control
-2.74192	1.5847	2.74192	0	+	2.56841	0.0284817	maker-000010F-pred_gff_genemark-gene-41.53	UBA5	Ubiquitin-like	highCO2_control;highTemp_control
2.72179	0	-2.12788	-2.72179	+	2.86778	0.0166914	maker-000011F-pred_gff_AUGUSTUS-gene-59.2	RS16	HETFO40S	control_combo;control_highTemp
2.79848	0	0	-2.79848	+	2.49322	0.0321386	maker-000011F-pred_gff_genemark-gene-96.33	CC136	Coiled-coil	control_combo
-2.84459	2.84459	1.96348	1.51603	+	2.83014	0.0174458	maker-000011F-pred_gff_snap_masked-gene-33.15	NAMPT	PIicotinamide	combo_control;highTemp_control;highCO2_control
-2.64907	0	2.64907	1.47395	+	2.51577	0.0311313	maker-000014F-pred_gff_AUGUSTUS-gene-48.0	---NA---		combo_control;highTemp_control
1.92619	2.51057	-1.3612	-2.51057	+	2.95545	0.0145714	maker-000014F-pred_gff_AUGUSTUS-gene-55.6	TERA	Transitional	control_combo;highCO2_combo;highCO2_highTemp
10.8487	10.8487	-10.8487	-10.8487	+	24.0128	0	maker-000015F-pred_gff_AUGUSTUS-gene-43.12	GLOD4	Glyoxalase	control_highTemp;highCO2_highTemp;control_combo;highCO2_combo
-5.02178	-3.3998	5.02178	4.17301	+	6.15889	0.000181818	maker-000015F-pred_gff_AUGUSTUS-gene-50.14	143GB	14-3-3	combo_control;highTemp_control;combo_highCO2;highTemp_highCO2
-3.35972	-2.10049	3.35972	1.44953	+	3.43173	0.00629091	maker-000015F-pred_gff_AUGUSTUS-gene-69.23	TRIM3	Tripartite	combo_control;highTemp_control;highTemp_highCO2
-3.8649	-1.74337	3.8649	2.93703	+	4.22379	0.00182353	maker-000015F-pred_gff_genemark-gene-25.8	HSP7C	Heat	combo_control;highTemp_control;highTemp_highCO2
-10.7295	-8.96011	10.7295	8.25222	+	12.7896	0	maker-000017F-pred_gff_AUGUSTUS-gene-26.60	TPPP	Tubulin	combo_control;highTemp_control;combo_highCO2;highTemp_highCO2
0	-2.41835	2.41835	2.12518	+	2.94352	0.0148645	maker-000017F-pred_gff_AUGUSTUS-gene-41.23	CSK21	Casein	combo_highCO2;highTemp_highCO2
-5.46889	-3.21631	5.46889	3.99237	+	6.09925	0.000173913	maker-000018F-pred_gff_AUGUSTUS-gene-59.24	ACYP1	PIGAcylphphatase-1	combo_control;highTemp_control;combo_highCO2;highTemp_highCO2
-3.79106	1.76121	3.79106	2.09607	+	3.5617	0.0052	maker-000018F-pred_gff_AUGUSTUS-gene-69.1	HS74L	Heat	highCO2_control;combo_control;highTemp_control
3.54588	0	-2.46682	-3.54588	+	3.62765	0.0052043	maker-000020F-pred_gff_genemark-gene-51.40	RL22	PIG60S	control_combo;control_highTemp
9.59238	10.7796	-10.7796	-10.6653	+	14.6227	0	maker-000022F-pred_gff_AUGUSTUS-gene-16.54	ACON	Aconitate	control_highTemp;highCO2_highTemp;control_combo;highCO2_combo
-2.99845	0	2.45308	2.99845	+	3.14505	0.0106165	maker-000022F-pred_gff_AUGUSTUS-gene-71.0	ADPRL	MIMIV	highTemp_control;combo_control
0	-2.61229	2.61229	0	+	2.30703	0.0461053	maker-000022F-pred_gff_genemark-gene-29.5	TM1L2	TOM1	highTemp_highCO2
1.92213	1.40097	-1.82759	-1.92213	+	2.76284	0.0200694	maker-000022F-pred_gff_genemark-gene-77.38	PRS8	26S	highCO2_combo;control_combo;highCO2_highTemp;control_highTemp
0	2.68985	-2.62309	-2.68985	+	3.23963	0.00869291	maker-000024F-pred_gff_AUGUSTUS-gene-44.2	ACON	Aconitate	highCO2_highTemp;highCO2_combo
4.84879	4.33589	-4.36231	-4.84879	+	6.83216	0	maker-000024F-pred_gff_AUGUSTUS-gene-57.14	DDX5	Probable	highCO2_combo;control_combo;highCO2_highTemp;control_highTemp
-2.36335	-3.08664	3.08664	2.83167	+	4.28791	0.00166154	maker-000024F-pred_gff_AUGUSTUS-gene-59.46	GRB2	Growth	combo_highCO2;highTemp_highCO2;combo_control;highTemp_control
6.90008	6.50159	-6.84538	-6.90008	+	9.94522	0	maker-000024F-pred_gff_AUGUSTUS-gene-6.85	5NT3B	7-methylguanine	highCO2_highTemp;control_highTemp;highCO2_combo;control_combo
-1.83239	0	1.83239	1.77574	+	2.58374	0.027746	maker-000024F-pred_gff_AUGUSTUS-gene-71.29	CTL2	Choline	combo_control;highTemp_control
-1.44573	-2.10464	0	2.10464	+	2.42403	0.0370755	maker-000025F-pred_gff_AUGUSTUS-gene-5.125	KDM3B	Lysine-scific	combo_highCO2;combo_control
-3.51569	-3.09374	3.51569	0	+	3.80019	0.00366265	maker-000025F-pred_gff_AUGUSTUS-gene-5.139	PRKDC	DNA-dendent	highTemp_control;highTemp_highCO2
-1.73945	2.29816	-2.29816	0	+	2.33881	0.043982	maker-000025F-pred_gff_AUGUSTUS-gene-59.1	ADT3	ADP	highCO2_highTemp;highCO2_control
-6.83578	-7.79443	6.21299	7.79443	+	9.87402	0	maker-000025F-pred_gff_snap_masked-gene-51.62	GANAB	MACFANeutral	highTemp_highCO2;combo_highCO2;highTemp_control;combo_control
9.11351	10.6684	-10.6684	-8.34291	+	12.8451	0	maker-000027F-pred_gff_AUGUSTUS-gene-31.54	MYG1	UPF0160	control_highTemp;highCO2_highTemp;control_combo;highCO2_combo
-3.47826	-2.15388	3.47826	3.0471	+	4.37541	0.00173333	maker-000027F-pred_gff_AUGUSTUS-gene-41.39	SYN2	Synapsin-2	combo_control;highTemp_control;combo_highCO2;highTemp_highCO2
-2.70759	0	1.97504	2.70759	+	2.89168	0.0165385	maker-000027F-pred_gff_AUGUSTUS-gene-55.36	GBB1	Guanine	highTemp_control;combo_control
-2.62662	-1.40677	2.62662	2.10351	+	3.10564	0.0112518	maker-000027F-pred_gff_AUGUSTUS-gene-59.15	GNAI2	Guanine	combo_control;highTemp_control;highTemp_highCO2
0	2.50657	-2.50657	-2.46469	+	2.80801	0.0181538	maker-000027F-pred_gff_genemark-gene-38.7	S6A11	Sodium-	highCO2_highTemp;highCO2_combo
-1.99789	-1.69953	1.99789	0	+	2.27431	0.0484103	maker-000027F-pred_gff_genemark-gene-41.32	SYN3	Synapsin-3	highTemp_control;highTemp_highCO2
-2.84267	-2.24479	2.84267	1.47764	+	3.30561	0.00773333	maker-000028F-pred_gff_AUGUSTUS-gene-54.14	KCRU	Creatine	combo_control;highTemp_control;highTemp_highCO2
1.62908	2.25064	-2.25064	-1.95981	+	3.05672	0.0124755	maker-000028F-pred_gff_AUGUSTUS-gene-62.31	PSA1	Proteasome	control_highTemp;highCO2_highTemp;control_combo;highCO2_combo
-2.3087	0	2.3087	1.34677	+	2.48533	0.0324118	maker-000029F-pred_gff_AUGUSTUS-gene-19.1	VISL1	Visinin	combo_control;highTemp_control
2.30968	2.33673	-2.33673	-1.81291	+	3.45015	0.00603704	maker-000029F-pred_gff_AUGUSTUS-gene-4.8	LEGLB	Galectin-related	control_highTemp;highCO2_highTemp;control_combo;highCO2_combo
3.00902	3.51702	-3.51702	-2.96829	+	4.86977	0.000695652	maker-000029F-pred_gff_AUGUSTUS-gene-42.50	IF5A1	RABITEukaryotic	control_highTemp;highCO2_highTemp;control_combo;highCO2_combo
-1.42157	1.33787	2.05024	-2.05024	+	2.47511	0.0330097	maker-000029F-pred_gff_AUGUSTUS-gene-49.22	PDC10	Programmed	highCO2_combo;highTemp_combo;highTemp_control
2.41878	-2.34288	0	-2.41878	+	2.74361	0.02064	maker-000030F-pred_gff_AUGUSTUS-gene-21.107	DKC1	H	control_highCO2;control_combo
-2.23993	-2.24097	2.24097	1.69531	+	3.30611	0.00773109	maker-000030F-pred_gff_AUGUSTUS-gene-40.29	LETM1	Mitochondrial	combo_highCO2;highTemp_highCO2;combo_control;highTemp_control
-2.14387	1.96487	2.05231	2.14387	+	2.6011	0.0272043	maker-000031F-pred_gff_AUGUSTUS-gene-49.46	CSN2	COP9	highCO2_control;highTemp_control;combo_control
-2.96338	0	2.96338	2.36426	+	3.04061	0.0127448	maker-000033F-pred_gff_AUGUSTUS-gene-4.4	NEUS	Neurerpin	combo_control;highTemp_control
-2.96924	0	2.7038	2.96924	+	3.24639	0.00860317	maker-000035F-pred_gff_AUGUSTUS-gene-43.50	RYR2	Ryanodine	highTemp_control;combo_control
0	2.61076	-2.61076	0	+	2.27293	0.0484255	maker-000036F-pred_gff_AUGUSTUS-gene-29.25	CISY	XIPGLCite	highCO2_highTemp
2.61816	4.09331	-3.74586	-4.09331	+	5.25977	0.000307692	maker-000036F-pred_gff_AUGUSTUS-gene-34.15	UB2V1	Ubiquitin-conjugating	control_combo;highCO2_combo;control_highTemp;highCO2_highTemp
-3.28809	-1.72059	3.28809	2.80347	+	3.92469	0.00297436	maker-000036F-pred_gff_AUGUSTUS-gene-55.1	PACN1		combo_control;highTemp_control;combo_highCO2;highTemp_highCO2
-1.96457	-1.91088	1.96457	1.81589	+	3.12741	0.0106957	maker-000038F-pred_gff_AUGUSTUS-gene-33.12	ZN710	Zinc	combo_control;highTemp_control;combo_highCO2;highTemp_highCO2
-3.4357	-4.52062	4.03791	4.52062	+	6.01325	0.00016	maker-000038F-pred_gff_AUGUSTUS-gene-5.33	FTO	Alpha-ketoglutae-dendent	highTemp_highCO2;combo_highCO2;highTemp_control;combo_control
2.39693	2.56896	0	-2.56896	+	3.0487	0.0125278	maker-000038F-pred_gff_AUGUSTUS-gene-59.2	PRS6A	26S	control_combo;highCO2_combo
-1.36994	-2.11638	0	2.11638	+	2.27978	0.0479313	maker-000038F-pred_gff_AUGUSTUS-gene-60.14	PBLD1	Phenazine	combo_highCO2;combo_control
-1.71405	0	1.71405	1.56331	+	2.43578	0.0357156	maker-000038F-pred_gff_snap_masked-gene-38.16	TLN2	Talin-2	combo_control;highTemp_control
1.38452	3.4971	-3.01291	-3.4971	+	3.9816	0.00278947	maker-000039F-pred_gff_AUGUSTUS-gene-57.14	S4A4	PIGElectrogenic	control_combo;highCO2_combo;highCO2_highTemp
3.59146	3.15867	-3.59146	-3.50634	+	5.35319	0.000342857	maker-000039F-pred_gff_snap_masked-gene-31.33	SET		highCO2_highTemp;control_highTemp;highCO2_combo;control_combo
2.18606	2.09016	-2.18606	-2.13733	+	3.51589	0.00535849	maker-000040F-pred_gff_AUGUSTUS-gene-13.10	HNRPL	Heterogeneous	highCO2_highTemp;control_highTemp;highCO2_combo;control_combo
2.78641	0	-2.78641	-1.40474	+	2.69927	0.0221453	maker-000040F-pred_gff_AUGUSTUS-gene-13.18	HNRPL	Heterogeneous	control_highTemp;control_combo
3.21963	-1.33087	-3.21963	-2.34001	+	3.19805	0.00941538	maker-000040F-pred_gff_AUGUSTUS-gene-44.0	PSMD2	26S	control_highTemp;control_combo;control_highCO2
1.34824	2.20823	-2.20823	-1.54201	+	2.58938	0.0275745	maker-000041F-pred_gff_AUGUSTUS-gene-34.1	NDUA4	Cytochrome	control_highTemp;highCO2_highTemp;highCO2_combo
1.97392	2.79582	-2.40204	-2.79582	+	3.70318	0.00458427	maker-000041F-pred_gff_AUGUSTUS-gene-54.6	U5S1	116	control_combo;highCO2_combo;control_highTemp;highCO2_highTemp
2.58963	0	-1.73974	-2.58963	+	2.50947	0.0315176	maker-000041F-pred_gff_genemark-gene-23.66	EIF3D	Eukaryotic	control_combo;control_highTemp
1.40559	3.1242	-2.87408	-3.1242	+	3.77237	0.004	maker-000044F-pred_gff_AUGUSTUS-gene-8.23	PREP	Presequence	control_combo;highCO2_combo;highCO2_highTemp
-2.16064	-1.83056	2.16064	0	+	2.34731	0.0434545	maker-000045F-pred_gff_AUGUSTUS-gene-3.31	143G1	14-3-3	highTemp_control;highTemp_highCO2
3.15731	5.02184	-5.02184	-4.24705	+	6.07363	0.000166667	maker-000046F-pred_gff_AUGUSTUS-gene-25.7	L1CAM	Neural	control_highTemp;highCO2_highTemp;control_combo;highCO2_combo
0	2.9301	-2.9301	-2.75043	+	3.53488	0.00545098	maker-000046F-pred_gff_AUGUSTUS-gene-32.11	ESYT1	Extended	highCO2_highTemp;highCO2_combo
-3.28851	0	3.28851	2.13955	+	3.21204	0.00911628	maker-000047F-pred_gff_AUGUSTUS-gene-47.44	ACOT9	Acyl-coenzyme	combo_control;highTemp_control
2.60826	1.78352	-1.99931	-2.60826	+	3.27536	0.00813115	maker-000047F-pred_gff_AUGUSTUS-gene-50.21	IF5A1	RABITEukaryotic	highCO2_combo;control_combo;control_highTemp
-2.5112	2.18623	2.45086	2.5112	+	3.0164	0.0132703	maker-000048F-pred_gff_AUGUSTUS-gene-6.60	KIF5C	Kinesin	highCO2_control;combo_control;highTemp_control
2.88259	0	-1.41959	-2.88259	+	2.71297	0.0217079	maker-000049F-pred_gff_AUGUSTUS-gene-15.25	TMF1	TATA	control_combo;control_highTemp
-2.88639	1.66239	2.44144	2.88639	+	3.06661	0.0122535	maker-000049F-pred_gff_AUGUSTUS-gene-18.2	QCR1	Cytochrome	highCO2_control;highTemp_control;combo_control
2.7476	1.94361	-1.50373	-2.7476	+	3.12779	0.0107445	maker-000049F-pred_gff_AUGUSTUS-gene-3.2	THOC7	THO	highCO2_combo;control_combo;control_highTemp
-2.21134	0	2.21134	2.00513	+	2.68816	0.0227556	maker-000049F-pred_gff_AUGUSTUS-gene-33.4	CAMKV		combo_control;highTemp_control
4.05078	3.0789	-3.15531	-4.05078	+	5.14838	0.000585366	maker-000049F-pred_gff_AUGUSTUS-gene-5.7	PSMD6	26S	highCO2_combo;control_combo;highCO2_highTemp;control_highTemp
8.05463	7.4676	-8.05463	-5.55737	+	9.93356	0	maker-000049F-pred_gff_genemark-gene-48.1	NCHL1	Neural	highCO2_highTemp;control_highTemp;highCO2_combo;control_combo
-1.61286	-1.72731	1.44127	1.72731	+	2.60904	0.0267892	maker-000051F-pred_gff_AUGUSTUS-gene-33.32	STXB1	Syntaxin-binding	highTemp_highCO2;combo_highCO2;highTemp_control;combo_control
-3.46112	0	3.24627	3.46112	+	3.96366	0.00285714	maker-000052F-pred_gff_AUGUSTUS-gene-31.17	AP2B1	AP-2	highTemp_control;combo_control
-1.649	-2.83217	2.83217	2.7391	+	3.72541	0.00431818	maker-000053F-pred_gff_AUGUSTUS-gene-35.17	ADT1	ADP	combo_highCO2;highTemp_highCO2;combo_control;highTemp_control
-1.45791	2.32031	0	-2.32031	+	2.25136	0.0494545	maker-000054F-pred_gff_AUGUSTUS-gene-34.24	TCTP	Translationally-controlled	highCO2_combo;highCO2_control
-1.37596	-1.45845	1.36389	1.45845	+	2.34742	0.043653	maker-000054F-pred_gff_AUGUSTUS-gene-34.27	KCTD4	BTB	highTemp_highCO2;combo_highCO2;combo_control
-2.54519	2.40573	2.54519	1.45823	+	2.83729	0.0174878	maker-000054F-pred_gff_genemark-gene-46.29	RAL	DIPOMRas-related	combo_control;highCO2_control;highTemp_control
1.72925	1.57022	-1.65466	-1.72925	+	2.73627	0.0206328	maker-000058F-pred_gff_AUGUSTUS-gene-10.2	BHMT1	Betaine--homocysteine	highCO2_combo;control_combo;highCO2_highTemp;control_highTemp
-1.7443	-1.41951	0	1.7443	+	2.30133	0.0464978	maker-000058F-pred_gff_AUGUSTUS-gene-4.33	SGTB	Small	combo_control;combo_highCO2
-1.83565	0	1.62182	1.83565	+	2.28587	0.048	maker-000058F-pred_gff_snap_masked-gene-30.36	KCC2B	Calcium	highTemp_control;combo_control
1.94852	5.13232	-4.68017	-5.13232	+	5.85146	0.000137931	maker-000061F-pred_gff_AUGUSTUS-gene-13.31	PME1	CAEELPoly(ADP-ribe)	control_combo;highCO2_combo;control_highTemp;highCO2_highTemp
-3.40476	3.40476	-2.5017	-2.74659	+	3.68797	0.00475556	maker-000061F-pred_gff_AUGUSTUS-gene-39.8	ARFG1	ADP-ribylation	highCO2_control;highCO2_combo;highCO2_highTemp
2.28002	2.8181	-1.60382	-2.8181	+	3.41207	0.00659459	maker-000063F-pred_gff_AUGUSTUS-gene-22.34	SMCE1	SWI	control_combo;highCO2_combo;highCO2_highTemp
-2.9748	-1.4332	1.95366	2.9748	+	3.1845	0.00977099	maker-000064F-pred_gff_AUGUSTUS-gene-35.16	MPZL1	Myelin	highTemp_control;combo_control;combo_highCO2
2.22921	1.59077	-2.22921	-1.33156	+	2.61714	0.0263169	maker-000066F-pred_gff_AUGUSTUS-gene-8.109	PSB4	Proteasome	highCO2_highTemp;control_highTemp;control_combo
-2.23237	1.98559	2.23237	1.36318	+	2.44326	0.035177	maker-000067F-pred_gff_AUGUSTUS-gene-14.0	PFKAP	ATP-dendent	combo_control;highCO2_control;highTemp_control
-3.15729	2.69247	3.15729	3.13748	+	3.78183	0.00385714	maker-000067F-pred_gff_AUGUSTUS-gene-25.52	CUL2	Cullin-2	highCO2_control;combo_control;highTemp_control
-3.72367	0	3.72367	3.40695	+	4.21413	0.00197101	maker-000069F-pred_gff_AUGUSTUS-gene-24.48	CALR	RABITCalreticulin	combo_control;highTemp_control
0	-3.41306	3.41306	0	+	3.01997	0.0132517	maker-000070F-pred_gff_snap_masked-gene-32.33	AGO2		highTemp_highCO2
2.94396	4.7065	-4.7065	-3.22609	+	5.28093	0.000315789	maker-000072F-pred_gff_AUGUSTUS-gene-30.56	COX6A	ONCMYCytochrome	control_highTemp;highCO2_highTemp;control_combo;highCO2_combo
3.93739	2.17085	-3.01527	-3.93739	+	4.52317	0.00148148	maker-000073F-pred_gff_AUGUSTUS-gene-5.10	ADAS	Alkyldihydroxyacetonephphate	highCO2_combo;control_combo;highCO2_highTemp;control_highTemp
1.47854	3.32902	-3.32902	-2.44007	+	3.60305	0.00506122	maker-000073F-pred_gff_AUGUSTUS-gene-7.18	NDUS1	NADH-ubiquinone	control_highTemp;highCO2_highTemp;highCO2_combo
3.26962	2.33646	-2.58375	-3.26962	+	4.15531	0.00208451	maker-000074F-pred_gff_AUGUSTUS-gene-7.48	ACSA	Acetyl-coenzyme	highCO2_combo;control_combo;highCO2_highTemp;control_highTemp
3.15146	2.92342	-1.73265	-3.15146	+	3.99936	0.00272	maker-000074F-pred_gff_snap_masked-gene-9.38	NSF1C	NSFL1	highCO2_combo;control_combo;highCO2_highTemp;control_highTemp
-2.37866	2.37866	0	-1.3259	+	2.24996	0.0493992	maker-000076F-pred_gff_genemark-gene-18.2	PYGM	Glycogen	highCO2_control;highCO2_combo
-1.32958	-1.83909	1.83909	1.32839	+	2.33798	0.0438386	maker-000079F-pred_gff_AUGUSTUS-gene-6.37	HSP74	Heat	combo_highCO2;highTemp_highCO2;highTemp_control
-2.42646	0	2.42646	1.4101	+	2.25914	0.0494286	maker-000082F-pred_gff_AUGUSTUS-gene-40.69	PI51C	Phphatidylinitol	combo_control;highTemp_control
2.81167	0	-2.60579	-2.81167	+	3.08219	0.0118571	maker-000083F-pred_gff_AUGUSTUS-gene-16.9	YB3	B	control_combo;control_highTemp
-1.88491	3.21336	-2.93525	-3.21336	+	3.51775	0.00540952	maker-000083F-pred_gff_AUGUSTUS-gene-18.31	BACH	Cytolic	highCO2_combo;highCO2_highTemp;highCO2_control
-1.75287	-2.73481	2.73481	1.5049	+	2.9909	0.0136424	maker-000087F-pred_gff_AUGUSTUS-gene-30.4	GPD1L	Glycerol-3-phphate	combo_highCO2;highTemp_highCO2;highTemp_control
2.05013	4.64791	-4.64791	-3.33832	+	4.91164	0.000636364	maker-000087F-pred_gff_AUGUSTUS-gene-6.25	NDUS1	NADH-ubiquinone	control_highTemp;highCO2_highTemp;highCO2_combo
2.00629	-2.81601	1.77925	2.81601	+	2.87671	0.0167044	maker-000088F-pred_gff_AUGUSTUS-gene-29.42	BCAS3	Breast	highTemp_highCO2;control_highCO2;combo_highCO2
-2.59194	-1.32029	1.40071	2.59194	+	2.6718	0.0234475	maker-000088F-pred_gff_AUGUSTUS-gene-37.92	AL3A2	Fatty	highTemp_control;combo_control;combo_highCO2
0	-2.13133	2.13133	1.72665	+	2.3327	0.0439467	maker-000089F-pred_gff_AUGUSTUS-gene-32.52	AP2A1	AP-2	combo_highCO2;highTemp_highCO2
4.53458	2.29492	-4.53458	-4.01441	+	5.35787	0.000352941	maker-000089F-pred_gff_genemark-gene-30.7	ANM1		highCO2_highTemp;control_highTemp;highCO2_combo;control_combo
-3.26808	-2.39522	3.26808	2.94083	+	4.4107	0.00162712	maker-000090F-pred_gff_AUGUSTUS-gene-4.0	USP9X	Probable	combo_control;highTemp_control;combo_highCO2;highTemp_highCO2
2.56163	0	-2.42117	-2.56163	+	2.82054	0.0177006	maker-000091F-pred_gff_AUGUSTUS-gene-3.46	PSB3	ONCMYProteasome	control_combo;control_highTemp
-4.11508	-3.66687	4.11508	0	+	4.53007	0.00150943	maker-000092F-pred_gff_AUGUSTUS-gene-32.43	STIP1	MACFAStress-induced-phpho	highTemp_control;highTemp_highCO2
-1.43018	0	1.43018	1.36169	+	2.28087	0.047931	maker-000092F-pred_gff_AUGUSTUS-gene-34.19	ABR	Active	combo_control;highTemp_control
-3.4341	1.53198	3.4341	2.31957	+	3.34943	0.00741379	maker-000092F-pred_gff_AUGUSTUS-gene-4.0	AIFM1	Apoptis-inducing	highCO2_control;combo_control;highTemp_control
2.67954	3.41974	-1.63938	-3.41974	+	3.88667	0.00330864	maker-000092F-pred_gff_AUGUSTUS-gene-4.15	MOES	Moesin	control_combo;highCO2_combo;highCO2_highTemp
-4.89541	1.58842	4.89541	3.25279	+	4.7713	0.000851064	maker-000092F-pred_gff_snap_masked-gene-20.44	PCDC2	Protocadherin	highCO2_control;combo_control;highTemp_control
-2.92891	0	2.92891	1.81361	+	2.78781	0.018807	maker-000096F-pred_gff_AUGUSTUS-gene-21.20	DYN2	Dynamin-2	combo_control;highTemp_control
-2.06469	-2.83866	2.02675	2.83866	+	3.52976	0.00543689	maker-000096F-pred_gff_AUGUSTUS-gene-29.0	TNPO2	Transportin-2	highTemp_highCO2;combo_highCO2;highTemp_control;combo_control
2.12253	3.59968	-2.78943	-3.59968	+	4.25086	0.00169697	maker-000096F-pred_gff_AUGUSTUS-gene-30.46	MTNA	Methylthioribe-1-phphate	control_combo;highCO2_combo;control_highTemp;highCO2_highTemp
0	-2.19918	2.19918	2.15423	+	2.47404	0.0329662	maker-000098F-pred_gff_AUGUSTUS-gene-20.21	COT2	COUP	combo_highCO2;highTemp_highCO2
-6.83755	-8.42043	8.42043	6.98249	+	10.3746	0	maker-000098F-pred_gff_AUGUSTUS-gene-27.40	FKBP4	ptidyl-prolyl	combo_highCO2;highTemp_highCO2;combo_control;highTemp_control
-2.55868	0	2.55868	1.64081	+	2.49552	0.0321592	maker-000102F-pred_gff_AUGUSTUS-gene-19.43	ETFD	PIGElectron	combo_control;highTemp_control
1.38255	3.017	-2.90077	-3.017	+	3.74524	0.00409302	maker-000103F-pred_gff_AUGUSTUS-gene-6.8	UCHL5	PIGUbiquitin	control_combo;highCO2_combo;control_highTemp;highCO2_highTemp
-1.67523	-1.50891	1.67523	0	+	2.31258	0.0457445	maker-000104F-pred_gff_AUGUSTUS-gene-27.3	SEP6	Septin-6	highTemp_control;highTemp_highCO2
-2.44953	1.39111	2.44953	0	+	2.32844	0.0441416	maker-000104F-pred_gff_AUGUSTUS-gene-4.28	CSN6	PIGCOP9	highCO2_control;highTemp_control
-3.35922	-2.68695	3.35922	2.34813	+	4.23084	0.00179104	maker-000104F-pred_gff_AUGUSTUS-gene-9.35	AT8A1	Phpholipid-transporting	combo_control;highTemp_control;combo_highCO2;highTemp_highCO2
2.43594	1.90352	-1.72891	-2.43594	+	3.13698	0.0107463	maker-000108F-pred_gff_AUGUSTUS-gene-14.9	CERU	Ceruloplasmin	highCO2_combo;control_combo;control_highTemp
-1.70315	-2.99947	2.99947	2.48761	+	3.62882	0.00521739	maker-000109F-pred_gff_AUGUSTUS-gene-26.3	HS90B	Heat	combo_highCO2;highTemp_highCO2;highTemp_control
-5.15351	-5.04742	5.15351	4.45495	+	7.37774	0	maker-000111F-pred_gff_AUGUSTUS-gene-16.27	UCHL1	Ubiquitin	combo_control;highTemp_control;combo_highCO2;highTemp_highCO2
4.36094	2.00135	-2.28223	-4.36094	+	4.29463	0.0016875	maker-000113F-pred_gff_AUGUSTUS-gene-24.6	RLA2	60S	highCO2_combo;control_combo;control_highTemp
-1.49585	-2.41596	2.41596	1.53351	+	2.74079	0.0206591	maker-000115F-pred_gff_AUGUSTUS-gene-9.108	SEP3	Neuronal-scific	combo_highCO2;highTemp_highCO2;highTemp_control
0	2.90639	-1.83529	-2.90639	+	2.8352	0.0174545	maker-000115F-pred_gff_genemark-gene-19.21	---NA---		highCO2_combo;highCO2_highTemp
-1.89722	-1.47736	1.89722	1.40875	+	2.50541	0.03154	maker-000117F-pred_gff_AUGUSTUS-gene-21.60	VAT1	Synaptic	combo_control;highTemp_control;highTemp_highCO2
2.30013	0	-1.6292	-2.30013	+	2.28526	0.0478268	maker-000118F-pred_gff_AUGUSTUS-gene-20.30	RLA0	RANSY60S	control_combo;control_highTemp
0	-2.40383	2.11927	2.40383	+	2.75819	0.0201609	maker-000121F-pred_gff_AUGUSTUS-gene-15.0	ODBA	2-oxoisovalee	highTemp_highCO2;combo_highCO2
-1.86239	-1.95666	1.95666	0	+	2.26276	0.0491983	maker-000122F-pred_gff_AUGUSTUS-gene-8.28	ENPL	Endoplasmin	highTemp_highCO2;highTemp_control
4.42635	3.72163	-4.42635	-2.8072	+	5.4103	0.000242424	maker-000131F-pred_gff_AUGUSTUS-gene-17.21	Y8948	DICDI	highCO2_highTemp;control_highTemp;highCO2_combo;control_combo
0	3.20252	-1.85121	-3.20252	+	2.99432	0.0136267	maker-000136F-pred_gff_AUGUSTUS-gene-12.35	ACAD9	Acyl-	highCO2_combo;highCO2_highTemp
5.43809	3.02093	-5.43809	-5.41746	+	6.85374	0	maker-000136F-pred_gff_AUGUSTUS-gene-23.10	PTH2	CAEELProbable	highCO2_highTemp;control_highTemp;highCO2_combo;control_combo
-3.86398	-2.01347	3.17431	3.86398	+	4.51163	0.00145455	maker-000140F-pred_gff_genemark-gene-17.37	SNG1	Synaptogyrin-1	highTemp_control;combo_control;highTemp_highCO2;combo_highCO2
0	-2.37573	-2.76307	2.76307	+	3.01524	0.0132617	maker-000148F-pred_gff_AUGUSTUS-gene-2.0	FA10	Coagulation	combo_highTemp;combo_highCO2
0	-2.37406	2.37406	1.52974	+	2.26676	0.0489322	maker-000150F-pred_gff_AUGUSTUS-gene-4.2	LONM	Lon	combo_highCO2;highTemp_highCO2
-3.34602	-2.53732	3.34602	2.81851	+	4.43228	0.00158621	maker-000153F-pred_gff_AUGUSTUS-gene-8.10	NT5D1	5	combo_control;highTemp_control;combo_highCO2;highTemp_highCO2
-3.56848	-2.03429	3.56848	3.2416	+	4.45736	0.0015	maker-000153F-pred_gff_AUGUSTUS-gene-8.23	NT5D1	5	combo_control;highTemp_control;combo_highCO2;highTemp_highCO2
3.99325	3.12822	-3.99325	1.58685	+	4.09467	0.00235616	maker-000155F-pred_gff_AUGUSTUS-gene-15.5	CRJ1B	TRICYCrystallin	combo_highTemp;highCO2_highTemp;control_highTemp
1.65718	2.63611	-2.63611	-2.62105	+	3.61087	0.00504167	maker-000165F-pred_gff_AUGUSTUS-gene-12.0	PTGR1	Prtaglandin	control_highTemp;highCO2_highTemp;control_combo;highCO2_combo
2.21971	1.9808	0	-2.21971	+	2.55553	0.0291458	maker-000165F-pred_gff_AUGUSTUS-gene-12.2	PTGR1	Prtaglandin	highCO2_combo;control_combo
-1.87252	-2.47849	2.47849	0	+	2.62208	0.0261758	maker-000165F-pred_gff_AUGUSTUS-gene-12.3	THIO	ICTPUThioredoxin	highTemp_highCO2;highTemp_control
2.16051	4.72673	-4.33733	-4.72673	+	5.58176	0.000125	maker-000165F-pred_gff_AUGUSTUS-gene-14.6	GMPR2	GMP	control_combo;highCO2_combo;control_highTemp;highCO2_highTemp
2.19872	3.00312	-2.77259	-3.00312	+	4.13881	0.00211111	maker-000168F-pred_gff_AUGUSTUS-gene-10.28	DDX3		control_combo;highCO2_combo;control_highTemp;highCO2_highTemp
2.76909	2.28432	-2.76909	-2.61171	+	4.04216	0.00248649	maker-000173F-pred_gff_AUGUSTUS-gene-11.24	DDX5	Probable	highCO2_highTemp;control_highTemp;highCO2_combo;control_combo
0	2.98237	-1.74848	-2.98237	+	2.79332	0.0187059	maker-000173F-pred_gff_AUGUSTUS-gene-11.28	ACOX1	CAVPOroxisomal	highCO2_combo;highCO2_highTemp
0	2.50473	-1.32885	-2.50473	+	2.37362	0.0415256	maker-000174F-pred_gff_snap_masked-gene-5.63	NDUA2	NADH	highCO2_combo;highCO2_highTemp
-2.0103	-1.76192	1.76572	2.0103	+	2.98682	0.0137368	maker-000176F-pred_gff_AUGUSTUS-gene-8.0	RAB2A	Ras-related	highTemp_control;combo_control;highTemp_highCO2;combo_highCO2
-4.7932	-2.00617	4.7932	2.41919	+	4.58417	0.0014902	maker-000176F-pred_gff_snap_masked-gene-13.38	MAP4	Microtubule-associated	combo_control;highTemp_control;highTemp_highCO2
0	-2.88129	2.63315	2.88129	+	3.28102	0.00809917	maker-000179F-pred_gff_AUGUSTUS-gene-17.13	CDS2	Phphatidate	highTemp_highCO2;combo_highCO2
-2.3831	0	2.3831	1.80313	+	2.48368	0.0323902	maker-000179F-pred_gff_AUGUSTUS-gene-17.5	ADDB	Beta-adducin	combo_control;highTemp_control
-2.24072	-2.23097	2.1257	2.24072	+	3.61756	0.00509474	maker-000188F-pred_gff_snap_masked-gene-9.26	VPS45	Vacuolar	highTemp_control;combo_control;highTemp_highCO2;combo_highCO2
3.09075	1.75318	-3.09075	-1.99259	+	3.39274	0.00686726	maker-000193F-pred_gff_AUGUSTUS-gene-13.0	RM39	39S	highCO2_highTemp;control_highTemp;control_combo
1.72353	4.03934	-2.93588	-4.03934	+	4.31492	0.00165079	maker-000195F-pred_gff_AUGUSTUS-gene-13.64	MARE1	Microtubule-associated	control_combo;highCO2_combo;highCO2_highTemp
1.67123	2.55082	-2.55082	-2.4748	+	3.50082	0.00542056	maker-000204F-pred_gff_AUGUSTUS-gene-3.14	CX6C1	THUOBCytochrome	control_highTemp;highCO2_highTemp;control_combo;highCO2_combo
-5.16241	-2.47443	4.57355	5.16241	+	6.01142	0.000153846	maker-000206F-pred_gff_AUGUSTUS-gene-13.27	HXK1	Hexokinase-1	highTemp_control;combo_control;highTemp_highCO2;combo_highCO2
-2.63158	0	2.24789	2.63158	+	2.887	0.0165605	maker-000210F-pred_gff_snap_masked-gene-5.45	NECT1	Nectin-1	highTemp_control;combo_control
3.37656	3.96019	-2.62511	-3.96019	+	5.00108	0.000651163	maker-000214F-pred_gff_AUGUSTUS-gene-8.15	STAR5		control_combo;highCO2_combo;control_highTemp;highCO2_highTemp
0	-2.61121	2.50444	2.61121	+	3.17385	0.01	maker-000255F-pred_gff_AUGUSTUS-gene-9.73	VATB2	V-ty	highTemp_highCO2;combo_highCO2
-1.85231	0	1.70009	1.85231	+	2.55139	0.0293057	maker-000257F-pred_gff_AUGUSTUS-gene-4.54	PPT1	Palmitoyl-	highTemp_control;combo_control
-3.55696	-3.23376	2.28529	3.55696	+	4.61825	0.00128	maker-000258F-pred_gff_genemark-gene-0.2	PTPRN	Receptor-ty	highTemp_control;combo_control;highTemp_highCO2;combo_highCO2
-3.37401	-2.43125	3.37401	2.06219	+	3.91133	0.00318987	maker-000270F-pred_gff_AUGUSTUS-gene-6.41	GLSK	Glutaminase	combo_control;highTemp_control;highTemp_highCO2
-3.48607	0	3.48607	2.05379	+	3.34802	0.00735043	maker-000271F-pred_gff_AUGUSTUS-gene-2.1	ECI2	Enoyl-	combo_control;highTemp_control
2.51564	2.77153	-2.77153	0	+	3.26096	0.00835484	maker-000272F-pred_gff_snap_masked-gene-4.98	CP2J5	Cytochrome	control_highTemp;highCO2_highTemp
1.44794	3.59917	-3.497	-3.59917	+	4.35123	0.00170492	maker-000279F-pred_gff_AUGUSTUS-gene-2.10	NDUS3	NADH	control_highTemp;highCO2_highTemp;control_combo;highCO2_combo
1.64133	1.73096	0	-1.73096	+	2.36452	0.0422593	maker-000289F-pred_gff_AUGUSTUS-gene-7.58	MK	Midkine	control_combo;highCO2_combo
0	-3.00392	2.70187	3.00392	+	3.43306	0.00631193	maker-000290F-pred_gff_AUGUSTUS-gene-0.1	1433E	SHEEP14-3-3	highTemp_highCO2;combo_highCO2
2.96867	5.55565	-5.55565	-3.79423	+	5.92388	0.000142857	maker-000295F-pred_gff_genemark-gene-4.89	COX41	THUOBCytochrome	control_highTemp;highCO2_highTemp;control_combo;highCO2_combo
-2.71634	-2.29947	2.39699	2.71634	+	3.90341	0.00315	maker-000303F-pred_gff_AUGUSTUS-gene-4.102	RAB3B	MESAURas-related	highTemp_control;combo_control;highTemp_highCO2;combo_highCO2
0	2.40538	-1.50766	-2.40538	+	2.52507	0.0307755	maker-000304F-pred_gff_AUGUSTUS-gene-0.8	CBR1	Carbonyl	highCO2_combo;highCO2_highTemp
0	-1.74832	1.73447	1.74832	+	2.33439	0.0440179	maker-000308F-pred_gff_AUGUSTUS-gene-6.66	LANC2	2	combo_highCO2;highTemp_highCO2
-1.59274	-2.28041	2.28041	1.71769	+	2.87375	0.01675	maker-000310F-pred_gff_AUGUSTUS-gene-3.53	NPM	Nucleophmin	combo_highCO2;highTemp_highCO2;highTemp_control
2.28302	4.33198	-2.89738	-4.33198	+	4.67092	0.000979592	maker-000316F-pred_gff_AUGUSTUS-gene-6.71	COTL1	Coactin	control_combo;highCO2_combo;highCO2_highTemp
-4.23474	-3.14882	4.23474	3.78647	+	5.60836	0.000129032	maker-000318F-pred_gff_AUGUSTUS-gene-6.49	CISD1	CDGSH	combo_control;highTemp_control;combo_highCO2;highTemp_highCO2
-5.9737	-5.4182	5.9737	3.42758	+	7.18508	0	maker-000320F-pred_gff_AUGUSTUS-gene-4.81	PHOCN	MOB	combo_control;highTemp_control;combo_highCO2;highTemp_highCO2
-5.03091	-4.04533	5.03091	4.50014	+	6.74378	0	maker-000320F-pred_gff_snap_masked-gene-2.10	CH60	60	combo_control;highTemp_control;combo_highCO2;highTemp_highCO2
-3.38943	-1.40304	3.38943	1.70029	+	3.25146	0.00848	maker-000337F-pred_gff_AUGUSTUS-gene-3.56	TRIM2	Tripartite	combo_control;highTemp_control;highTemp_highCO2
-2.42096	2.42096	1.67551	1.76902	+	2.5367	0.0301949	maker-000351F-pred_gff_AUGUSTUS-gene-2.11	PCCA	Propionyl-	highTemp_control;combo_control;highCO2_control
2.15158	2.99537	-2.04843	-2.99537	+	3.64096	0.00518681	maker-000356F-pred_gff_AUGUSTUS-gene-2.57	AL1L2	Mitochondrial	control_combo;highCO2_combo;control_highTemp;highCO2_highTemp
2.8713	2.95661	-2.95661	0	+	3.58622	0.00505051	maker-000387F-pred_gff_AUGUSTUS-gene-3.4	NDUAA	NADH	control_highTemp;highCO2_highTemp
3.72763	1.60329	0	-3.72763	+	3.40514	0.00660714	maker-000408F-pred_gff_AUGUSTUS-gene-3.70	EF1B	Elongation	highCO2_combo;control_combo
-4.37739	-2.37002	3.44182	4.37739	+	5.02395	0.000666667	maker-000416F-pred_gff_AUGUSTUS-gene-1.1	HXK1	Hexokinase-1	highTemp_control;combo_control;highTemp_highCO2;combo_highCO2
-2.21111	2.21111	0	-1.97623	+	2.44208	0.035181	maker-000417F-pred_gff_AUGUSTUS-gene-3.55	PAIRB	Plasminogen	highCO2_control;highCO2_combo
2.28379	5.18768	-5.18768	-4.62338	+	5.94473	0.000148148	maker-000420F-pred_gff_AUGUSTUS-gene-2.106	MAON	NADP-dendent	control_highTemp;highCO2_highTemp;control_combo;highCO2_combo
-2.99276	2.18152	2.36262	2.99276	+	3.22026	0.0089375	maker-000428F-pred_gff_AUGUSTUS-gene-2.0	DDAH1	N(G)	highCO2_control;highTemp_control;combo_control
1.97051	1.31059	0	-1.97051	+	2.35592	0.0429358	maker-000452F-pred_gff_AUGUSTUS-gene-0.3	RU2A	U2	highCO2_combo;control_combo
-2.85537	-4.26535	4.26535	4.18614	+	5.70752	0.000133333	maker-000452F-pred_gff_AUGUSTUS-gene-1.12	VPS35	Vacuolar	combo_highCO2;highTemp_highCO2;combo_control;highTemp_control
2.296	-2.14041	-2.296	0	+	2.52459	0.0306193	maker-000492F-pred_gff_AUGUSTUS-gene-1.10	RS14	40S	control_highTemp;control_highCO2
-2.37452	-2.23086	2.37452	0	+	2.96032	0.0145621	maker-000541F-pred_gff_AUGUSTUS-gene-0.3	GRP75	Stress-70	highTemp_control;highTemp_highCO2

## Sheet: Liver_LiverDDA
Differentially expressed proteins in the liver using the liver DDA spectral library
control	highCO2	highTemp	combo	C: ANOVA Significant	N: -Log ANOVA p value	N: ANOVA q-value	T: proteins	T: Gene.Name	T: Description	T: Significant pairs
-2.00828	-2.94344	2.94344	2.54266	+	3.82491	0.00894118	maker-000001F-pred_gff_AUGUSTUS-gene-69.26	H90A1	Heat shock HSP 90-alpha 1	combo_highCO2;highTemp_highCO2;combo_control;highTemp_control
-3.60537	-3.4637	3.60537	3.15853	+	5.28797	0.0005	maker-000002F-pred_gff_AUGUSTUS-gene-47.17	GRP78	78 kDa gluce-regulated	combo_control;highTemp_control;combo_highCO2;highTemp_highCO2
-3.57033	-1.8592	1.56548	3.57033	+	3.47983	0.0154545	maker-000002F-pred_gff_AUGUSTUS-gene-68.7	AGT2	Alanine--glyoxylate aminotransferase mitochondrial	highTemp_control;combo_control;combo_highCO2
-2.8279	2.59125	2.8279	1.61038	+	3.1401	0.0223226	maker-000003F-pred_gff_AUGUSTUS-gene-74.0	DHB4	roxisomal multifunctional enzyme ty 2	combo_control;highCO2_control;highTemp_control
3.55065	1.82921	-1.48342	-3.55065	+	3.42663	0.0158333	maker-000004F-pred_gff_AUGUSTUS-gene-33.6	GSTO1	Glutathione S-transferase omega-1	highCO2_combo;control_combo;control_highTemp
-3.28198	1.95915	0	3.28198	+	3.12521	0.022875	maker-000006F-pred_gff_AUGUSTUS-gene-65.1	NLTP	Non-scific lipid-transfer (Fragment)	highCO2_control;combo_control
-5.80117	-2.88496	5.61512	5.80117	+	7.00059	0	maker-000007F-pred_gff_AUGUSTUS-gene-68.4	QCR6	Cytochrome b-c1 complex subunit mitochondrial	highTemp_control;combo_control;highTemp_highCO2;combo_highCO2
2.72096	-3.00992	3.00992	2.638	+	3.57777	0.012	maker-000008F-pred_gff_AUGUSTUS-gene-71.2	ODP2	Dihydrolipoyllysine-residue acetyltransferase component of pyruvate dehydrogenase mitochondrial	control_highCO2;combo_highCO2;highTemp_highCO2
-1.81485	-3.45453	-2.26044	3.45453	+	3.36057	0.0167407	maker-000008F-pred_gff_AUGUSTUS-gene-83.22	ADT2	ADP ATP translocase 2	combo_highCO2;combo_highTemp;combo_control
0	2.71269	-2.11248	-2.71269	+	2.80869	0.0397949	maker-000008F-pred_gff_AUGUSTUS-gene-92.2	BCDO2	MACFABeta	highCO2_combo;highCO2_highTemp
-5.47145	-4.1386	5.09273	5.47145	+	7.19772	0	maker-000010F-pred_gff_AUGUSTUS-gene-87.27	PDIA4	disulfide-isomerase A4	highTemp_control;combo_control;highTemp_highCO2;combo_highCO2
2.42702	-1.80773	0	-2.42702	+	2.66637	0.0496889	maker-000015F-pred_gff_AUGUSTUS-gene-50.71	DHR11	Dehydrogenase reductase SDR family member 11	control_combo;control_highCO2
3.41676	-3.41676	0	-1.67406	+	3.15445	0.0225333	maker-000021F-pred_gff_AUGUSTUS-gene-20.1	GLNA	CANLFGlutamine synthetase	control_highCO2;control_combo
3.90332	-1.33309	-3.90332	-3.72752	+	4.41151	0.00266667	maker-000022F-pred_gff_AUGUSTUS-gene-68.5	HYPDH	Hydroxyproline dehydrogenase	control_highTemp;control_combo;control_highCO2
-4.53854	-2.08066	4.53854	4.01836	+	5.26868	0.0004	maker-000028F-pred_gff_AUGUSTUS-gene-51.34	PPIB	ptidyl-prolyl cis-trans isomerase B	combo_control;highTemp_control;combo_highCO2;highTemp_highCO2
-2.76451	0	2.76451	2.0447	+	2.81103	0.0407368	maker-000028F-pred_gff_AUGUSTUS-gene-54.13	PDIA3	disulfide-isomerase A3	combo_control;highTemp_control
1.64805	2.12543	-2.12543	-1.54435	+	2.75453	0.0437	maker-000028F-pred_gff_AUGUSTUS-gene-59.57	YQK1	SCHPOUPF0676	control_highTemp;highCO2_highTemp;highCO2_combo
-4.17556	4.17556	4.17117	0	+	4.90047	0.000666667	maker-000032F-pred_gff_AUGUSTUS-gene-26.11	HYEP	Epoxide hydrolase 1	highCO2_control;highTemp_control
-6.16494	-7.56947	7.56947	6.13864	+	9.30381	0	maker-000033F-pred_gff_AUGUSTUS-gene-32.1	SERPH	Serpin H1	combo_highCO2;highTemp_highCO2;combo_control;highTemp_control
2.53558	-1.73594	-2.53558	-1.95525	+	2.73339	0.0444878	maker-000046F-pred_gff_genemark-gene-47.35	TKTL2	Transketolase 2	control_highTemp;control_combo;control_highCO2
2.54774	3.51722	-3.51722	-3.1159	+	4.64916	0.00153846	maker-000049F-pred_gff_AUGUSTUS-gene-36.23	NAAA	N-acylethanolamine-hydrolyzing acid amidase	control_highTemp;highCO2_highTemp;control_combo;highCO2_combo
-3.2615	-4.48265	1.61429	4.48265	+	4.61729	0.00171429	maker-000052F-pred_gff_AUGUSTUS-gene-25.3	PGK1	Phphoglycee kinase 1	highTemp_highCO2;combo_highCO2;combo_control
2.82245	1.56917	-2.82245	0	+	2.7119	0.045619	maker-000053F-pred_gff_AUGUSTUS-gene-35.17	ADT1	ADP ATP translocase 1	highCO2_highTemp;control_highTemp
3.65354	-2.15524	-3.65354	0	+	3.4694	0.0151304	maker-000054F-pred_gff_AUGUSTUS-gene-4.79	PFKAL	ATP-dendent 6- liver ty	control_highTemp;control_highCO2
2.24531	1.70828	-1.96008	-2.24531	+	3.10162	0.0243636	maker-000054F-pred_gff_genemark-gene-42.2	HNMT	TETNGHistamine N-methyltransferase	highCO2_combo;control_combo;highCO2_highTemp;control_highTemp
2.7557	-2.7557	2.4338	0	+	2.97225	0.0296	maker-000061F-pred_gff_AUGUSTUS-gene-13.0	GPX1	PONPYGlutathione roxidase 1	highTemp_highCO2;control_highCO2
-1.47713	2.65738	-1.67466	-2.65738	+	2.63909	0.0491429	maker-000061F-pred_gff_AUGUSTUS-gene-37.18	CATZ	Cathepsin Z	highCO2_combo;highCO2_highTemp;highCO2_control
2.50745	0	-2.43676	-2.50745	+	2.94393	0.0305556	maker-000088F-pred_gff_AUGUSTUS-gene-12.57	LEG9	Galectin-9	control_combo;control_highTemp
-2.85741	-1.37578	2.69375	2.85741	+	3.54696	0.0127619	maker-000091F-pred_gff_AUGUSTUS-gene-3.24	GDIR1	Rho GDP-dissociation inhibitor 1	highTemp_control;combo_control;combo_highCO2
-3.61379	1.42479	3.06383	3.61379	+	3.85596	0.00925	maker-000097F-pred_gff_AUGUSTUS-gene-20.12	RIDA	2-iminobutanoate 2-iminopropanoate deaminase	highCO2_control;highTemp_control;combo_control
-2.44468	0	2.1139	2.44468	+	2.65246	0.0488511	maker-000098F-pred_gff_AUGUSTUS-gene-8.0	ETFA	Electron transfer flavo subunit mitochondrial	highTemp_control;combo_control
1.7564	3.46185	-3.46185	0	+	3.19161	0.0222857	maker-000107F-pred_gff_AUGUSTUS-gene-18.11	COX5A	OTOCRCytochrome c oxidase subunit mitochondrial	control_highTemp;highCO2_highTemp
3.87663	-3.87663	0	-1.93771	+	3.60826	0.0115789	maker-000117F-pred_gff_AUGUSTUS-gene-20.13	ACLY	ATP-cite synthase	control_highCO2;control_combo
-2.6691	-1.84591	0	2.6691	+	2.86685	0.0365405	maker-000118F-pred_gff_AUGUSTUS-gene-25.3	RDH12	Retinol dehydrogenase 12	combo_control;combo_highCO2
-3.75729	-3.75488	3.75729	2.80717	+	5.27634	0.000444444	maker-000122F-pred_gff_AUGUSTUS-gene-8.28	ENPL	Endoplasmin	combo_control;highTemp_control;combo_highCO2;highTemp_highCO2
0	2.0778	-1.8194	-2.0778	+	2.66722	0.0505455	maker-000131F-pred_gff_AUGUSTUS-gene-1.2	MYO1B	Unconventional myin-Ib	highCO2_combo;highCO2_highTemp
-6.14488	-2.78864	6.14488	4.39072	+	6.42596	0	maker-000150F-pred_gff_snap_masked-gene-1.7	CALR	RABITCalreticulin	combo_control;highTemp_control;combo_highCO2;highTemp_highCO2
-2.93239	-4.93694	2.91967	4.93694	+	5.20788	0.000363636	maker-000151F-pred_gff_AUGUSTUS-gene-21.93	MPCP	Phphate carrier mitochondrial	highTemp_highCO2;combo_highCO2;combo_control
-4.76757	1.41636	4.66777	4.76757	+	5.4942	0.000571429	maker-000172F-pred_gff_genemark-gene-12.12	CALR	RABITCalreticulin	highCO2_control;highTemp_control;combo_control
-3.82658	3.82658	0	1.40391	+	3.4231	0.01536	maker-000173F-pred_gff_AUGUSTUS-gene-11.28	ACOX1	CAVPOroxisomal acyl-coenzyme A oxidase 1	combo_control;highCO2_control
-2.94095	2.49032	0	2.94095	+	3.15627	0.0233103	maker-000175F-pred_gff_AUGUSTUS-gene-0.1	URIC	Uricase	highCO2_control;combo_control
-2.31841	0	2.31841	2.08339	+	2.69754	0.0471628	maker-000181F-pred_gff_AUGUSTUS-gene-7.2	GLPK	Glycerol kinase	combo_control;highTemp_control
2.63079	-1.89497	0	-2.63079	+	2.63923	0.0501667	maker-000183F-pred_gff_AUGUSTUS-gene-7.1	LYAG	Lysomal alpha-glucidase	control_combo;control_highCO2
-4.9405	-5.89039	4.38857	5.89039	+	7.31442	0	maker-000320F-pred_gff_snap_masked-gene-2.10	CH60	60 kDa heat shock mitochondrial	highTemp_highCO2;combo_highCO2;highTemp_control;combo_control
-2.9592	2.9592	2.21835	1.64455	+	3.05606	0.0263529	maker-000326F-pred_gff_genemark-gene-3.12	THIKB	3-ketoacyl- thiolase roxisomal	combo_control;highTemp_control;highCO2_control
2.00734	-2.09069	2.08809	2.09069	+	2.65756	0.0495652	maker-000341F-pred_gff_AUGUSTUS-gene-4.9	TCPD	T-complex 1 subunit delta	control_highCO2;highTemp_highCO2;combo_highCO2
-4.68987	-4.02598	4.68987	3.26807	+	5.88416	0	maker-000541F-pred_gff_AUGUSTUS-gene-0.3	GRP75	Stress-70 mitochondrial	combo_control;highTemp_control;combo_highCO2;highTemp_highCO2
3.3341	2.21165	-3.3341	-1.99408	+	3.72678	0.00911111	maker-000677F-pred_gff_AUGUSTUS-gene-0.2	FTCD	Formimidoyltransferase-cyclodeaminase	highCO2_highTemp;control_highTemp;control_combo
-3.16444	1.67764	2.70633	3.16444	+	3.41234	0.0152308	maker-000996F-pred_gff_AUGUSTUS-gene-0.0	CP2F2	Cytochrome P450 2F2	highCO2_control;highTemp_control;combo_control

## Sheet: Liver_LiverDDADIA
Differentially expressed proteins in the liver using the liver DDA+DIA spectral library
control	highCO2	highTemp	combo	C: ANOVA Significant	N: -Log ANOVA p value	N: ANOVA q-value	T: Proteins	T: Gene.Name	T: Description	T: Significant pairs
-1.39533	-2.54773	2.54773	2.24898	+	3.17263	0.0192157	maker-000001F-pred_gff_AUGUSTUS-gene-69.26	H90A1	Heat shock HSP 90-alpha 1	combo_highCO2;highTemp_highCO2;highTemp_control
-2.55644	-2.94357	2.94357	1.7399	+	3.66688	0.00928571	maker-000001F-pred_gff_AUGUSTUS-gene-89.36	PDIA6	disulfide-isomerase A6	combo_highCO2;highTemp_highCO2;combo_control;highTemp_control
4.25551	2.5407	-1.69825	-4.25551	+	4.19704	0.00447059	maker-000001F-pred_gff_genemark-gene-79.42	FL2D	Pre-mRNA-splicing regulator WTAP	highCO2_combo;control_combo;control_highTemp
-2.78662	-3.16763	2.21525	3.16763	+	4.15509	0.00444444	maker-000002F-pred_gff_AUGUSTUS-gene-47.17	GRP78	78 kDa gluce-regulated	highTemp_highCO2;combo_highCO2;highTemp_control;combo_control
-3.69477	-2.00947	1.37091	3.69477	+	3.54464	0.012	maker-000002F-pred_gff_AUGUSTUS-gene-68.7	AGT2	Alanine--glyoxylate aminotransferase mitochondrial	highTemp_control;combo_control;combo_highCO2
6.88221	-6.88221	2.31287	-2.92414	+	6.36889	0	maker-000003F-pred_gff_AUGUSTUS-gene-3.0	F16P1	PIGFructe-1	highTemp_highCO2;control_highCO2;control_combo;control_highTemp
3.72295	3.52525	-1.60911	-3.72295	+	4.44641	0.00266667	maker-000003F-pred_gff_AUGUSTUS-gene-47.17	ERAP1	Endoplasmic reticulum aminoptidase 1	highCO2_combo;control_combo;highCO2_highTemp;control_highTemp
-2.05395	0	1.90729	2.05395	+	2.66255	0.0415263	maker-000003F-pred_gff_AUGUSTUS-gene-70.37	BHMT1	Betaine--homocysteine S-methyltransferase 1	highTemp_control;combo_control
-2.66387	2.66387	2.59018	1.69557	+	3.06678	0.0218947	maker-000003F-pred_gff_AUGUSTUS-gene-74.0	DHB4	roxisomal multifunctional enzyme ty 2	combo_control;highCO2_control;highTemp_control
1.7801	3.17976	-2.04066	-3.17976	+	3.469	0.013697	maker-000003F-pred_gff_AUGUSTUS-gene-78.1	FABPL	Fatty acid-binding liver-ty	control_combo;highCO2_combo;highCO2_highTemp
2.43657	2.1766	0	-2.43657	+	2.87759	0.0284848	maker-000004F-pred_gff_AUGUSTUS-gene-33.6	GSTO1	Glutathione S-transferase omega-1	highCO2_combo;control_combo
4.17922	-2.06598	-2.54622	-4.17922	+	4.0661	0.00568421	maker-000004F-pred_gff_AUGUSTUS-gene-33.7	GSTO1	Glutathione S-transferase omega-1	control_combo;control_highTemp;control_highCO2
-2.76681	0	2.06508	2.76681	+	2.83779	0.0303529	maker-000006F-pred_gff_AUGUSTUS-gene-16.11	NIT2	Omega-amidase NIT2	highTemp_control;combo_control
-2.01038	-3.6197	3.6197	3.42159	+	4.57114	0.00333333	maker-000006F-pred_gff_AUGUSTUS-gene-85.9	SGTA	Small glutamine-rich tetricoptide reat-containing alpha	combo_highCO2;highTemp_highCO2;combo_control;highTemp_control
3.06236	0	-1.62774	-3.06236	+	2.87507	0.0282388	maker-000007F-pred_gff_AUGUSTUS-gene-32.14	CO6A2	Collagen alpha-2(VI) chain	control_combo;control_highTemp
-2.93477	0	2.93477	2.88642	+	3.35377	0.0168421	maker-000007F-pred_gff_AUGUSTUS-gene-68.4	QCR6	Cytochrome b-c1 complex subunit mitochondrial	combo_control;highTemp_control
2.55998	1.581	-2.55998	0	+	2.6759	0.0411351	maker-000007F-pred_gff_AUGUSTUS-gene-93.2	CIRBA	Cold-inducible RNA-binding A	highCO2_highTemp;control_highTemp
0	-2.58664	2.58664	2.11989	+	2.95718	0.0247742	maker-000008F-pred_gff_AUGUSTUS-gene-12.34	HSP74	CANLFHeat shock 70 kDa 4	combo_highCO2;highTemp_highCO2
2.25044	-2.34411	2.34411	1.96952	+	2.82663	0.0306087	maker-000008F-pred_gff_AUGUSTUS-gene-71.2	ODP2	Dihydrolipoyllysine-residue acetyltransferase component of pyruvate dehydrogenase mitochondrial	combo_highCO2;control_highCO2;highTemp_highCO2
-1.66208	-3.53766	-2.05282	3.53766	+	3.3334	0.0170256	maker-000008F-pred_gff_AUGUSTUS-gene-83.22	ADT2	ADP ATP translocase 2	combo_highCO2;combo_highTemp;combo_control
-3.05931	-3.12876	2.5607	3.12876	+	4.56212	0.00307692	maker-000010F-pred_gff_AUGUSTUS-gene-87.27	PDIA4	disulfide-isomerase A4	highTemp_highCO2;combo_highCO2;highTemp_control;combo_control
-2.64671	2.64671	0	1.76319	+	2.59606	0.0450602	maker-000011F-pred_gff_AUGUSTUS-gene-85.0	TYPH	Thymidine phphorylase	combo_control;highCO2_control
2.40162	-1.82487	0	-2.40162	+	2.64308	0.0414684	maker-000015F-pred_gff_AUGUSTUS-gene-50.71	DHR11	Dehydrogenase reductase SDR family member 11	control_combo;control_highCO2
-1.40514	2.48513	-2.48513	-1.92689	+	2.61141	0.0436585	maker-000018F-pred_gff_AUGUSTUS-gene-6.74	ADH1	GADMCAlcohol dehydrogenase 1	highCO2_highTemp;highCO2_combo;highCO2_control
0	2.77637	0	-2.77637	+	2.50553	0.0497872	maker-000018F-pred_gff_AUGUSTUS-gene-73.3	TPP1	CANLFTriptidyl-ptidase 1	highCO2_combo
-2.21701	-2.50951	1.93406	2.50951	+	3.47267	0.0144516	maker-000019F-pred_gff_AUGUSTUS-gene-42.1	CREL2	Cysteine-rich with EGF-like domain 2	highTemp_highCO2;combo_highCO2;highTemp_control;combo_control
3.50019	0	-3.50019	-2.82552	+	3.72687	0.00912	maker-000022F-pred_gff_AUGUSTUS-gene-68.5	HYPDH	Hydroxyproline dehydrogenase	control_highTemp;control_combo
2.87314	-2.87314	0	0	+	2.57686	0.0444545	maker-000024F-pred_gff_AUGUSTUS-gene-6.56	ACLY	ATP-cite synthase	control_highCO2
-2.69928	-1.76845	0	2.69928	+	2.59385	0.0440941	maker-000025F-pred_gff_AUGUSTUS-gene-32.1	MIF	PIGMacrophage migion inhibitory factor	combo_control;combo_highCO2
-2.12009	1.56042	2.07391	2.12009	+	2.51415	0.0493333	maker-000026F-pred_gff_AUGUSTUS-gene-18.0	PNPO	Pyridoxine-5 -phphate oxidase	highCO2_control;highTemp_control;combo_control
2.37727	-3.11771	3.11771	1.44609	+	3.19308	0.01832	maker-000027F-pred_gff_AUGUSTUS-gene-38.29	SYIC	Isoleucine--tRNA cytoplasmic	combo_highCO2;control_highCO2;highTemp_highCO2
-3.36484	-1.59206	2.25096	3.36484	+	3.57614	0.0113103	maker-000028F-pred_gff_AUGUSTUS-gene-51.34	PPIB	ptidyl-prolyl cis-trans isomerase B	highTemp_control;combo_control;combo_highCO2
-3.18353	0	3.18353	2.08721	+	3.12668	0.0199273	maker-000028F-pred_gff_AUGUSTUS-gene-54.13	PDIA3	disulfide-isomerase A3	combo_control;highTemp_control
4.34618	6.46591	-6.46591	-4.27832	+	7.11995	0	maker-000028F-pred_gff_AUGUSTUS-gene-59.57	YQK1	SCHPOUPF0676	control_highTemp;highCO2_highTemp;control_combo;highCO2_combo
2.73059	0	0	-2.73059	+	2.64224	0.0411	maker-000029F-pred_gff_AUGUSTUS-gene-57.4	FABP7	Fatty acid-binding brain	control_combo
0	-1.99271	-2.37339	2.37339	+	2.57486	0.0442697	maker-000031F-pred_gff_AUGUSTUS-gene-40.6	S27A2	Very long-chain acyl- synthetase	combo_highTemp;combo_highCO2
-4.0857	3.92371	4.0857	-2.35101	+	5.19284	0.0012	maker-000032F-pred_gff_AUGUSTUS-gene-26.11	HYEP	Epoxide hydrolase 1	highCO2_control;highTemp_control;highCO2_combo;highTemp_combo
-3.1118	-6.67795	6.67795	5.09318	+	7.12723	0	maker-000033F-pred_gff_AUGUSTUS-gene-32.1	SERPH	Serpin H1	combo_highCO2;highTemp_highCO2;combo_control;highTemp_control
2.39135	0	-2.36627	-2.39135	+	3.00721	0.0229508	maker-000033F-pred_gff_AUGUSTUS-gene-37.1	BLMH	Bleomycin hydrolase	control_combo;control_highTemp
2.5677	3.16203	-3.16203	0	+	3.29361	0.0162667	maker-000041F-pred_gff_AUGUSTUS-gene-34.1	NDUA4	Cytochrome c oxidase subunit NDUFA4	control_highTemp;highCO2_highTemp
0	-2.43186	2.43186	1.78527	+	2.56557	0.0447111	maker-000045F-pred_gff_AUGUSTUS-gene-36.91	HYOU1	Hypoxia up-regulated 1	combo_highCO2;highTemp_highCO2
2.75413	-2.75413	0	0	+	2.5156	0.0496087	maker-000046F-pred_gff_AUGUSTUS-gene-4.102	6PGD	6-phphogluconate decarboxylating	control_highCO2
2.18031	-2.11621	-2.18031	-1.66551	+	2.58878	0.0437241	maker-000046F-pred_gff_genemark-gene-47.35	TKTL2	Transketolase 2	control_highTemp;control_highCO2;control_combo
3.06856	4.35315	-3.46246	-4.35315	+	5.35554	0.000888889	maker-000049F-pred_gff_AUGUSTUS-gene-36.23	NAAA	N-acylethanolamine-hydrolyzing acid amidase	control_combo;highCO2_combo;control_highTemp;highCO2_highTemp
-3.66365	-3.67814	0	3.67814	+	4.35857	0.0035	maker-000052F-pred_gff_AUGUSTUS-gene-25.3	PGK1	Phphoglycee kinase 1	combo_highCO2;combo_control
1.59773	3.2174	-2.58137	-3.2174	+	3.70486	0.00888889	maker-000053F-pred_gff_AUGUSTUS-gene-43.20	BDH2	3-hydroxybutye dehydrogenase ty 2	control_combo;highCO2_combo;highCO2_highTemp
6.49979	3.48978	-6.49979	2.10034	+	6.07897	0	maker-000054F-pred_gff_AUGUSTUS-gene-4.79	PFKAL	ATP-dendent 6- liver ty	combo_highTemp;highCO2_highTemp;control_highTemp;control_combo
2.39212	-1.52244	1.30112	-2.39212	+	2.61908	0.0434074	maker-000061F-pred_gff_AUGUSTUS-gene-24.23	ENDOU	PAROLPoly(U)-scific endoribonuclease	highTemp_combo;control_combo;control_highCO2
-3.15829	0	2.37292	3.15829	+	3.40986	0.0148889	maker-000062F-pred_gff_AUGUSTUS-gene-4.101	MIC60	MIC complex subunit Mic60	highTemp_control;combo_control
2.78046	3.08729	-3.08729	0	+	3.30038	0.0169524	maker-000063F-pred_gff_AUGUSTUS-gene-18.6	PA24C	Cytolic phpholipase A2 gamma	control_highTemp;highCO2_highTemp
2.77782	1.47155	0	-2.77782	+	2.59126	0.043907	maker-000067F-pred_gff_AUGUSTUS-gene-9.0	IDI1	MESAUIsontenyl-diphphate Delta-isomerase 1	highCO2_combo;control_combo
-2.99061	1.60612	1.35424	2.99061	+	2.81755	0.0312	maker-000082F-pred_gff_AUGUSTUS-gene-6.0	CP2J2	Cytochrome P450 2J2	highTemp_control;highCO2_control;combo_control
6.50061	8.36997	-8.36997	-6.19983	+	9.70231	0	maker-000084F-pred_gff_AUGUSTUS-gene-39.17	MASY	DICDIMalate synthase	control_highTemp;highCO2_highTemp;control_combo;highCO2_combo
2.6797	-2.12505	-1.76967	-2.6797	+	2.88677	0.0281846	maker-000084F-pred_gff_snap_masked-gene-39.25	SYHC	Histidine--tRNA cytoplasmic	control_combo;control_highCO2;control_highTemp
-2.88261	-3.49086	3.0068	3.49086	+	4.78247	0.00254545	maker-000089F-pred_gff_AUGUSTUS-gene-23.2	HPBP1	Hsp70-binding 1	highTemp_highCO2;combo_highCO2;highTemp_control;combo_control
2.40985	1.78197	-2.40985	-1.91691	+	3.15138	0.0193962	maker-000089F-pred_gff_genemark-gene-30.7	ANM1	arginine N-methyltransferase 1	highCO2_highTemp;control_highTemp;highCO2_combo;control_combo
-2.4307	-3.41579	3.41579	2.28182	+	4.03612	0.0056	maker-000091F-pred_gff_AUGUSTUS-gene-3.24	GDIR1	Rho GDP-dissociation inhibitor 1	combo_highCO2;highTemp_highCO2;combo_control;highTemp_control
-2.67554	-1.46984	2.67554	2.09519	+	3.15364	0.0195385	maker-000095F-pred_gff_AUGUSTUS-gene-4.84	GLU2B	Glucidase 2 subunit beta	combo_control;highTemp_control;highTemp_highCO2
-3.24562	1.57936	2.42695	3.24562	+	3.32515	0.0167805	maker-000096F-pred_gff_genemark-gene-23.25	CO3	ONCMYComplement C3 (Fragment)	highCO2_control;highTemp_control;combo_control
-3.58435	1.59744	2.97682	3.58435	+	3.79402	0.0093913	maker-000097F-pred_gff_AUGUSTUS-gene-20.12	RIDA	2-iminobutanoate 2-iminopropanoate deaminase	highCO2_control;highTemp_control;combo_control
-2.57807	-1.72188	0	2.57807	+	2.59407	0.0445714	maker-000098F-pred_gff_AUGUSTUS-gene-28.32	CALUB	Calumenin-B	combo_control;combo_highCO2
-2.88726	1.71127	2.65955	2.88726	+	3.23539	0.0172766	maker-000098F-pred_gff_AUGUSTUS-gene-8.0	ETFA	Electron transfer flavo subunit mitochondrial	highCO2_control;highTemp_control;combo_control
2.04511	3.4508	-3.4508	0	+	3.29764	0.0162727	maker-000107F-pred_gff_AUGUSTUS-gene-18.11	COX5A	OTOCRCytochrome c oxidase subunit mitochondrial	control_highTemp;highCO2_highTemp
-2.63918	-2.17607	1.9182	2.63918	+	3.45736	0.014	maker-000122F-pred_gff_AUGUSTUS-gene-20.12	SQOR	Sulfide:quinone mitochondrial	highTemp_control;combo_control;highTemp_highCO2;combo_highCO2
-2.37156	-2.77261	2.77261	2.33085	+	3.88643	0.00781818	maker-000122F-pred_gff_AUGUSTUS-gene-8.28	ENPL	Endoplasmin	combo_highCO2;highTemp_highCO2;combo_control;highTemp_control
-3.07688	-1.5517	0	3.07688	+	2.80325	0.0315493	maker-000130F-pred_gff_snap_masked-gene-24.36	G3P	Glyceraldehyde-3-phphate dehydrogenase	combo_control;combo_highCO2
-3.57283	0	3.57283	2.78601	+	3.72541	0.00876923	maker-000150F-pred_gff_snap_masked-gene-1.7	CALR	RABITCalreticulin	combo_control;highTemp_control
-2.53377	-2.40594	0	2.53377	+	3.1983	0.0183673	maker-000151F-pred_gff_AUGUSTUS-gene-21.93	MPCP	Phphate carrier mitochondrial	combo_control;combo_highCO2
-3.17855	-1.859	0	3.17855	+	3.02002	0.0225333	maker-000162F-pred_gff_AUGUSTUS-gene-6.6	ATPB	HEMPUATP synthase subunit mitochondrial	combo_control;combo_highCO2
2.00172	-2.00172	-1.38064	1.53184	+	2.5578	0.0451868	maker-000173F-pred_gff_AUGUSTUS-gene-4.0	PSD12	26S proteasome non-ATPase regulatory subunit 12	combo_highCO2;control_highCO2;control_highTemp
-2.84931	2.48663	0	2.84931	+	3.14931	0.0192593	maker-000175F-pred_gff_AUGUSTUS-gene-0.1	URIC	Uricase	highCO2_control;combo_control
2.07036	2.13615	-2.13615	0	+	2.64688	0.0415897	maker-000177F-pred_gff_AUGUSTUS-gene-13.2	CX7A2	Cytochrome c oxidase subunit mitochondrial	control_highTemp;highCO2_highTemp
3.11581	2.44479	-3.11581	0	+	3.22524	0.01725	maker-000193F-pred_gff_AUGUSTUS-gene-13.0	RM39	39S ribomal mitochondrial	highCO2_highTemp;control_highTemp
3.6719	-1.77737	-1.77627	-3.6719	+	3.44178	0.0141714	maker-000216F-pred_gff_AUGUSTUS-gene-3.17	PDLI1	PDZ and LIM domain 1	control_combo;control_highTemp;control_highCO2
-3.31267	1.81119	3.31267	2.41747	+	3.39794	0.0151351	maker-000235F-pred_gff_AUGUSTUS-gene-3.4	AK1D1	3-oxo-5-beta-steroid 4-dehydrogenase	highCO2_control;combo_control;highTemp_control
0	3.30026	-2.56564	-3.30026	+	3.46993	0.014125	maker-000238F-pred_gff_AUGUSTUS-gene-4.24	TRXR1	Thioredoxin reductase cytoplasmic	highCO2_combo;highCO2_highTemp
-2.22082	-2.21062	0	2.22082	+	2.69427	0.0395068	maker-000251F-pred_gff_AUGUSTUS-gene-5.3	MANF	Mesencephalic astrocyte-derived neurotrophic factor	combo_control;combo_highCO2
3.27179	2.61327	1.45797	-3.27179	+	3.3295	0.0168	maker-000267F-pred_gff_AUGUSTUS-gene-9.1	FPPS	Farnesyl pyrophphate synthase	highTemp_combo;highCO2_combo;control_combo
2.87755	2.52911	1.43002	-2.87755	+	3.04487	0.0226207	maker-000267F-pred_gff_AUGUSTUS-gene-9.2	FPPS	Farnesyl pyrophphate synthase	highTemp_combo;highCO2_combo;control_combo
-2.75837	0	2.02312	2.75837	+	2.79156	0.0322222	maker-000290F-pred_gff_snap_masked-gene-0.6	1433E	SHEEP14-3-3 epsilon	highTemp_control;combo_control
-4.17358	-1.30541	3.36238	4.17358	+	4.46375	0.00285714	maker-000301F-pred_gff_AUGUSTUS-gene-3.43	CNIH3	cornichon homolog 3	highTemp_control;combo_control;combo_highCO2
-5.60905	-5.86863	5.65025	5.86863	+	8.47999	0	maker-000320F-pred_gff_snap_masked-gene-2.10	CH60	60 kDa heat shock mitochondrial	highTemp_highCO2;combo_highCO2;highTemp_control;combo_control
-1.30832	3.18268	-3.18268	-1.55603	+	2.94386	0.0252063	maker-000331F-pred_gff_AUGUSTUS-gene-1.5	CP2J6	Cytochrome P450 2J6	highCO2_highTemp;highCO2_combo;highCO2_control
-1.43402	-3.2132	3.06194	3.2132	+	3.92847	0.00761905	maker-000341F-pred_gff_AUGUSTUS-gene-4.9	TCPD	T-complex 1 subunit delta	highTemp_highCO2;combo_highCO2;highTemp_control;combo_control
1.57202	-5.29117	4.42812	5.29117	+	5.66988	0.00114286	maker-000365F-pred_gff_snap_masked-gene-4.74	PYR1	SQUACCAD	control_highCO2;highTemp_highCO2;combo_highCO2;combo_control
1.68814	2.22874	-4.0112	4.0112	+	3.74227	0.0095	maker-000387F-pred_gff_AUGUSTUS-gene-3.4	NDUAA	NADH dehydrogenase	control_highTemp;highCO2_highTemp;combo_highTemp
0	-2.54933	2.54933	2.01662	+	2.65348	0.0415065	maker-000398F-pred_gff_AUGUSTUS-gene-3.131	LYPA2	Acyl- thioesterase 2	combo_highCO2;highTemp_highCO2
-3.3347	3.3347	-1.32134	-1.76606	+	3.10751	0.0202857	maker-000417F-pred_gff_AUGUSTUS-gene-2.19	CP2J2	Cytochrome P450 2J2	highCO2_control;highCO2_combo;highCO2_highTemp
0	3.35909	0	-3.35909	+	2.94346	0.024875	maker-000417F-pred_gff_AUGUSTUS-gene-3.79	CP2J2	Cytochrome P450 2J2	highCO2_combo
-3.04165	1.53558	2.02306	3.04165	+	3.02516	0.0225763	maker-000428F-pred_gff_AUGUSTUS-gene-2.0	DDAH1	N(G)	highCO2_control;highTemp_control;combo_control
2.95162	-1.33446	0	-2.95162	+	2.66437	0.0418667	maker-000431F-pred_gff_AUGUSTUS-gene-2.88	MTND	1	control_combo;control_highCO2
-3.94451	-4.39016	4.39016	2.96812	+	5.60002	0.001	maker-000541F-pred_gff_AUGUSTUS-gene-0.3	GRP75	Stress-70 mitochondrial	combo_highCO2;highTemp_highCO2;combo_control;highTemp_control
-2.94538	2.94538	2.59389	0	+	3.29838	0.0166512	maker-000558F-pred_gff_AUGUSTUS-gene-0.0	HAOX1	Hydroxyacid oxidase 1	highTemp_control;highCO2_control
3.16899	1.8836	-3.16899	-1.59597	+	3.29016	0.016	maker-000677F-pred_gff_AUGUSTUS-gene-0.2	FTCD	Formimidoyltransferase-cyclodeaminase	highCO2_highTemp;control_highTemp;control_combo

## Sheet: Liver_combinedDDA
Differentially expressed proteins in the liver using the combined DDA spectral library
control	highCO2	highTemp	combo	C: ANOVA Significant	N: -Log ANOVA p value	N: ANOVA q-value	T: gene	T: Gene.Name	T: Description	T: Significant pairs
-3.13637	-3.09348	1.96277	3.13637	+	4.20365	0.0346667	maker-000010F-pred_gff_AUGUSTUS-gene-87.27	PDIA4	disulfide-isomerase A4	highTemp_control;combo_control;highTemp_highCO2;combo_highCO2
-4.4734	-5.40131	5.40131	3.3901	+	6.39574	0	maker-000033F-pred_gff_AUGUSTUS-gene-32.1	SERPH	Serpin H1	combo_highCO2;highTemp_highCO2;combo_control;highTemp_control
5.10214	6.68717	-6.68717	-4.28264	+	7.56907	0	maker-000084F-pred_gff_AUGUSTUS-gene-39.17	MASY	DICDIMalate synthase	control_highTemp;highCO2_highTemp;control_combo;highCO2_combo

## Sheet: Liver_combinedDDADIA
Differentially expressed proteins in the liver using the combined DDA+DIA spectral library
control	highCO2	highTemp	combo	C: ANOVA Significant	N: -Log ANOVA p value	N: ANOVA q-value	T: proteins	T: Gene.Name	T: Description	T: Significant pairs
1.70794	1.86597	-1.86597	-1.7104	+	2.87583	0.0356825	maker-000001F-pred_gff_AUGUSTUS-gene-114.64	C1TC	C-1-tetrahydrofolate cytoplasmic	control_highTemp;highCO2_highTemp;control_combo;highCO2_combo
-1.65776	-2.43018	2.43018	2.09158	+	3.1944	0.0270526	maker-000001F-pred_gff_AUGUSTUS-gene-69.26	H90A1	Heat shock HSP 90-alpha 1	combo_highCO2;highTemp_highCO2;combo_control;highTemp_control
-6.53509	-6.1172	6.53509	5.32199	+	8.65412	0	maker-000001F-pred_gff_AUGUSTUS-gene-89.36	PDIA6	disulfide-isomerase A6	combo_control;highTemp_control;combo_highCO2;highTemp_highCO2
3.35418	1.694	-1.30125	-3.35418	+	3.19305	0.026359	maker-000001F-pred_gff_genemark-gene-79.42	FL2D	Pre-mRNA-splicing regulator WTAP	highCO2_combo;control_combo;control_highTemp
-3.15063	-3.9643	3.9643	3.06471	+	5.07184	0.0008	maker-000002F-pred_gff_AUGUSTUS-gene-47.17	GRP78	78 kDa gluce-regulated	combo_highCO2;highTemp_highCO2;combo_control;highTemp_control
5.74346	-5.74346	2.16545	-2.91706	+	5.46261	0	maker-000003F-pred_gff_AUGUSTUS-gene-3.0	F16P1	PIGFructe-1	highTemp_highCO2;control_highCO2;control_combo
1.64753	3.35743	0	-3.35743	+	3.12559	0.028093	maker-000003F-pred_gff_AUGUSTUS-gene-36.11	SCRB2	Lysome membrane 2	control_combo;highCO2_combo
2.64187	2.00283	0	-2.64187	+	2.71511	0.0456901	maker-000003F-pred_gff_AUGUSTUS-gene-47.17	ERAP1	Endoplasmic reticulum aminoptidase 1	highCO2_combo;control_combo
-2.26442	0	2.14541	2.26442	+	2.80886	0.0381765	maker-000003F-pred_gff_AUGUSTUS-gene-70.37	BHMT1	Betaine--homocysteine S-methyltransferase 1	highTemp_control;combo_control
-3.52151	2.95414	3.52151	2.30512	+	3.83443	0.0100952	maker-000003F-pred_gff_AUGUSTUS-gene-74.0	DHB4	roxisomal multifunctional enzyme ty 2	combo_control;highCO2_control;highTemp_control
2.95672	2.68844	0	-2.95672	+	3.40995	0.0228148	maker-000004F-pred_gff_AUGUSTUS-gene-33.6	GSTO1	Glutathione S-transferase omega-1	highCO2_combo;control_combo
4.48485	-1.94552	-2.83944	-4.48485	+	4.36846	0.00305882	maker-000004F-pred_gff_AUGUSTUS-gene-33.7	GSTO1	Glutathione S-transferase omega-1	control_combo;control_highTemp;control_highCO2
-2.83649	-1.34339	1.68562	2.83649	+	2.92713	0.0334426	maker-000006F-pred_gff_AUGUSTUS-gene-16.11	NIT2	Omega-amidase NIT2	highTemp_control;combo_control;combo_highCO2
4.26928	2.72147	-2.16352	-4.26928	+	4.46358	0.00275	maker-000007F-pred_gff_AUGUSTUS-gene-32.14	CO6A2	Collagen alpha-2(VI) chain	highCO2_combo;control_combo;control_highTemp
2.37397	2.78922	0	-2.78922	+	2.93033	0.0344407	maker-000007F-pred_gff_AUGUSTUS-gene-51.6	DHB7	3-keto-steroid reductase	control_combo;highCO2_combo
-4.60255	-1.79177	3.58448	4.60255	+	4.94208	0.000923077	maker-000007F-pred_gff_AUGUSTUS-gene-68.4	QCR6	Cytochrome b-c1 complex subunit mitochondrial	highTemp_control;combo_control;combo_highCO2
2.79642	2.06831	-2.79642	0	+	3.03191	0.0311373	maker-000007F-pred_gff_AUGUSTUS-gene-93.2	CIRBA	Cold-inducible RNA-binding A	highCO2_highTemp;control_highTemp
-2.9238	1.32266	1.6295	2.9238	+	2.77637	0.04	maker-000008F-pred_gff_AUGUSTUS-gene-51.17	UD12	UDP-glucuronyltransferase 1-2	highCO2_control;highTemp_control;combo_control
2.43057	-2.72725	2.72725	1.77278	+	3.04249	0.03064	maker-000008F-pred_gff_AUGUSTUS-gene-71.2	ODP2	Dihydrolipoyllysine-residue acetyltransferase component of pyruvate dehydrogenase mitochondrial	combo_highCO2;control_highCO2;highTemp_highCO2
-1.96673	-3.29874	-2.1752	3.29874	+	3.25849	0.0246667	maker-000008F-pred_gff_AUGUSTUS-gene-83.22	ADT2	ADP ATP translocase 2	combo_highCO2;combo_highTemp;combo_control
-2.34616	-2.33806	0	2.34616	+	3.10039	0.0290667	maker-000010F-pred_gff_AUGUSTUS-gene-87.27	PDIA4	disulfide-isomerase A4	combo_control;combo_highCO2
3.02166	2.74962	-1.76508	-3.02166	+	3.82787	0.00963636	maker-000013F-pred_gff_genemark-gene-39.59	EST2E	Pyrethroid hydrolase Ces2e	highCO2_combo;control_combo;highCO2_highTemp;control_highTemp
-1.59328	2.59366	-2.59366	-2.21482	+	2.83914	0.0360597	maker-000018F-pred_gff_AUGUSTUS-gene-6.74	ADH1	GADMCAlcohol dehydrogenase 1	highCO2_highTemp;highCO2_combo;highCO2_control
-2.02842	-2.37128	2.0589	2.37128	+	3.40893	0.022	maker-000019F-pred_gff_AUGUSTUS-gene-42.1	CREL2	Cysteine-rich with EGF-like domain 2	highTemp_highCO2;combo_highCO2;highTemp_control;combo_control
2.66338	0	-2.38554	-2.66338	+	2.91131	0.0338065	maker-000022F-pred_gff_AUGUSTUS-gene-68.5	HYPDH	Hydroxyproline dehydrogenase	control_combo;control_highTemp
3.35433	-3.35433	0	-1.44135	+	3.02992	0.0306923	maker-000024F-pred_gff_AUGUSTUS-gene-6.56	ACLY	ATP-cite synthase	control_highCO2;control_combo
-3.20742	0	0	3.20742	+	2.86472	0.035875	maker-000025F-pred_gff_AUGUSTUS-gene-32.1	MIF	PIGMacrophage migion inhibitory factor	combo_control
2.49532	0	2.20075	-2.49532	+	2.71162	0.0447671	maker-000027F-pred_gff_AUGUSTUS-gene-8.69	ELA1	Elastase-1	highTemp_combo;control_combo
2.42002	-1.41264	1.60803	-2.42002	+	2.73655	0.0434857	maker-000028F-pred_gff_AUGUSTUS-gene-31.44	CBPA1	Carboxyptidase A1	highTemp_combo;control_combo;control_highCO2
-3.43144	0	3.43144	2.14021	+	3.31834	0.0235	maker-000028F-pred_gff_AUGUSTUS-gene-54.13	PDIA3	disulfide-isomerase A3	combo_control;highTemp_control
3.42404	4.84831	-4.84831	-4.30076	+	6.18396	0	maker-000028F-pred_gff_AUGUSTUS-gene-59.57	YQK1	SCHPOUPF0676	control_highTemp;highCO2_highTemp;control_combo;highCO2_combo
-3.8296	1.74043	0	3.8296	+	3.48841	0.0211667	maker-000029F-pred_gff_AUGUSTUS-gene-3.0	ARG2B	non-hepatic 2 =Xenopus laevis GN=arg2-b PE=2 SV=1	highCO2_control;combo_control
-5.06616	5.06616	4.75226	1.59089	+	5.6499	0	maker-000032F-pred_gff_AUGUSTUS-gene-26.11	HYEP	Epoxide hydrolase 1	combo_control;highTemp_control;highCO2_control
-3.21569	-6.42066	6.42066	4.81695	+	6.9053	0	maker-000033F-pred_gff_AUGUSTUS-gene-32.1	SERPH	Serpin H1	combo_highCO2;highTemp_highCO2;combo_control;highTemp_control
2.56525	2.80845	-2.80845	0	+	3.10162	0.0296364	maker-000041F-pred_gff_AUGUSTUS-gene-34.1	NDUA4	Cytochrome c oxidase subunit NDUFA4	control_highTemp;highCO2_highTemp
2.73069	4.22695	-3.26836	-4.22695	+	5.0217	0.000727273	maker-000049F-pred_gff_AUGUSTUS-gene-36.23	NAAA	N-acylethanolamine-hydrolyzing acid amidase	control_combo;highCO2_combo;control_highTemp;highCO2_highTemp
-3.47858	-3.06414	1.35721	3.47858	+	3.95857	0.00778947	maker-000052F-pred_gff_AUGUSTUS-gene-25.3	PGK1	Phphoglycee kinase 1	highTemp_control;combo_control;combo_highCO2
0	2.72097	-2.14886	-2.72097	+	3.06135	0.0293061	maker-000053F-pred_gff_AUGUSTUS-gene-43.20	BDH2	3-hydroxybutye dehydrogenase ty 2	highCO2_combo;highCO2_highTemp
5.05331	2.39505	-5.05331	-1.55975	+	4.65693	0.002	maker-000054F-pred_gff_AUGUSTUS-gene-4.79	PFKAL	ATP-dendent 6- liver ty	highCO2_highTemp;control_highTemp;control_combo
3.18221	2.25482	0	-3.18221	+	3.15656	0.0269524	maker-000067F-pred_gff_AUGUSTUS-gene-9.0	IDI1	MESAUIsontenyl-diphphate Delta-isomerase 1	highCO2_combo;control_combo
-2.49323	0	1.9824	2.49323	+	2.84006	0.0365455	maker-000069F-pred_gff_AUGUSTUS-gene-10.13	FUMH	Fumae mitochondrial	highTemp_control;combo_control
-2.51622	-1.74321	2.51622	2.24885	+	3.37377	0.0206452	maker-000082F-pred_gff_AUGUSTUS-gene-28.1	MIC13	MIC complex subunit MIC13	combo_control;highTemp_control;combo_highCO2;highTemp_highCO2
6.84614	8.7979	-8.7979	-6.57546	+	10.1739	0	maker-000084F-pred_gff_AUGUSTUS-gene-39.17	MASY	DICDIMalate synthase	control_highTemp;highCO2_highTemp;control_combo;highCO2_combo
-1.95069	-2.4484	2.21395	2.4484	+	3.47492	0.02128	maker-000089F-pred_gff_AUGUSTUS-gene-23.2	HPBP1	Hsp70-binding 1	highTemp_highCO2;combo_highCO2;highTemp_control;combo_control
-3.67517	1.73632	3.33122	3.67517	+	4.03297	0.00688889	maker-000097F-pred_gff_AUGUSTUS-gene-20.12	RIDA	2-iminobutanoate 2-iminopropanoate deaminase	highCO2_control;highTemp_control;combo_control
0	-2.90312	2.90312	1.9151	+	2.92932	0.0339333	maker-000098F-pred_gff_AUGUSTUS-gene-27.40	FKBP4	ptidyl-prolyl cis-trans isomerase FKBP4	combo_highCO2;highTemp_highCO2
-2.74342	2.04345	2.28976	2.74342	+	3.07092	0.0293333	maker-000098F-pred_gff_AUGUSTUS-gene-8.0	ETFA	Electron transfer flavo subunit mitochondrial	highCO2_control;highTemp_control;combo_control
1.61172	1.66808	-1.66808	-1.54758	+	2.66883	0.049027	maker-000102F-pred_gff_AUGUSTUS-gene-24.20	DHPR	Dihydropteridine reductase	control_highTemp;highCO2_highTemp;control_combo;highCO2_combo
2.06067	3.49922	-3.49922	0	+	3.37875	0.0210667	maker-000107F-pred_gff_AUGUSTUS-gene-18.11	COX5A	OTOCRCytochrome c oxidase subunit mitochondrial	control_highTemp;highCO2_highTemp
-2.02252	-2.40443	2.40443	1.45428	+	3.01039	0.0317037	maker-000109F-pred_gff_AUGUSTUS-gene-26.3	HS90B	Heat shock HSP 90-beta	combo_highCO2;highTemp_highCO2;highTemp_control
-1.70609	-2.84588	2.84588	2.27948	+	3.45208	0.0213846	maker-000122F-pred_gff_AUGUSTUS-gene-8.28	ENPL	Endoplasmin	combo_highCO2;highTemp_highCO2;highTemp_control
-2.02541	-1.61083	1.97364	2.02541	+	3.01512	0.032	maker-000150F-pred_gff_AUGUSTUS-gene-4.2	LONM	Lon protease mitochondrial	highTemp_control;combo_control;highTemp_highCO2;combo_highCO2
-1.95215	-2.41625	1.45422	2.41625	+	2.96776	0.0332857	maker-000151F-pred_gff_AUGUSTUS-gene-21.93	MPCP	Phphate carrier mitochondrial	highTemp_highCO2;combo_highCO2;combo_control
-3.27442	1.68549	2.19459	3.27442	+	3.26711	0.0251429	maker-000165F-pred_gff_genemark-gene-3.48	CAN1	Calpain-1 catalytic subunit	highCO2_control;highTemp_control;combo_control
2.76171	-2.76171	-1.6419	0	+	2.71261	0.0452222	maker-000173F-pred_gff_AUGUSTUS-gene-4.0	PSD12	26S proteasome non-ATPase regulatory subunit 12	control_highCO2;control_highTemp
-2.72542	2.54104	0	2.72542	+	3.09808	0.0284348	maker-000175F-pred_gff_AUGUSTUS-gene-0.1	URIC	Uricase	highCO2_control;combo_control
2.98573	0	-2.98573	-1.39241	+	2.85566	0.0360615	maker-000216F-pred_gff_AUGUSTUS-gene-1.6	S23IP	SEC23-interacting	control_highTemp;control_combo
3.27109	-1.83515	-1.85164	-3.27109	+	3.18683	0.0262	maker-000216F-pred_gff_AUGUSTUS-gene-3.17	PDLI1	PDZ and LIM domain 1	control_combo;control_highTemp;control_highCO2
-3.06211	0	3.06211	2.19368	+	3.08386	0.0288511	maker-000216F-pred_gff_AUGUSTUS-gene-6.6	ABD12	Monoacylglycerol lipase ABHD12	combo_control;highTemp_control
2.02706	3.11202	-3.11202	0	+	3.15985	0.0275122	maker-000224F-pred_gff_AUGUSTUS-gene-11.0	HEXA	Beta-hexaminidase subunit alpha	control_highTemp;highCO2_highTemp
0	3.37108	-3.37108	-3.22022	+	3.90993	0.008	maker-000238F-pred_gff_AUGUSTUS-gene-4.24	TRXR1	Thioredoxin reductase cytoplasmic	highCO2_highTemp;highCO2_combo
2.73516	2.48297	0	-2.73516	+	2.93394	0.0348276	maker-000267F-pred_gff_AUGUSTUS-gene-9.1	FPPS	Farnesyl pyrophphate synthase	highCO2_combo;control_combo
3.51241	-1.82226	-3.51241	0	+	3.293	0.0241212	maker-000295F-pred_gff_genemark-gene-4.89	COX41	THUOBCytochrome c oxidase subunit 4 isoform mitochondrial	control_highTemp;control_highCO2
-4.26822	-1.32451	3.47843	4.26822	+	4.57998	0.00213333	maker-000301F-pred_gff_AUGUSTUS-gene-3.43	CNIH3	cornichon homolog 3	highTemp_control;combo_control;combo_highCO2
-2.32861	-2.08321	2.32861	1.32203	+	2.95124	0.0341754	maker-000320F-pred_gff_AUGUSTUS-gene-4.81	PHOCN	MOB phocein	combo_control;highTemp_control;highTemp_highCO2
-5.45462	-5.43098	5.45462	5.15862	+	8.03349	0	maker-000320F-pred_gff_snap_masked-gene-2.10	CH60	60 kDa heat shock mitochondrial	combo_control;highTemp_control;combo_highCO2;highTemp_highCO2
-2.86772	2.86772	2.71497	1.95482	+	3.29056	0.0234118	maker-000326F-pred_gff_genemark-gene-3.12	THIKB	3-ketoacyl- thiolase roxisomal	combo_control;highTemp_control;highCO2_control
-1.32964	-2.92862	2.92862	2.68619	+	3.54089	0.0196522	maker-000341F-pred_gff_AUGUSTUS-gene-4.9	TCPD	T-complex 1 subunit delta	combo_highCO2;highTemp_highCO2;highTemp_control
1.80749	-5.29973	4.44571	5.29973	+	5.6463	0	maker-000365F-pred_gff_snap_masked-gene-4.74	PYR1	SQUACCAD	control_highCO2;highTemp_highCO2;combo_highCO2;combo_control
-3.01646	3.01646	-1.53221	-1.94291	+	2.96849	0.0338182	maker-000417F-pred_gff_AUGUSTUS-gene-2.19	CP2J2	Cytochrome P450 2J2	highCO2_control;highCO2_combo;highCO2_highTemp
-3.52963	4.49367	-3.71767	-4.49367	+	5.00942	0.000666667	maker-000418F-pred_gff_AUGUSTUS-gene-3.11	CATF	Cathepsin F	highCO2_combo;highCO2_highTemp;highCO2_control
-4.10303	-4.73083	4.73083	3.28758	+	5.95163	0	maker-000541F-pred_gff_AUGUSTUS-gene-0.3	GRP75	Stress-70 mitochondrial	combo_highCO2;highTemp_highCO2;combo_control;highTemp_control
-2.91532	2.91532	2.48348	0	+	3.22537	0.0259459	maker-000558F-pred_gff_AUGUSTUS-gene-0.0	HAOX1	Hydroxyacid oxidase 1	highTemp_control;highCO2_control
3.17877	1.98333	-3.17877	-1.72795	+	3.40737	0.0212414	maker-000677F-pred_gff_AUGUSTUS-gene-0.2	FTCD	Formimidoyltransferase-cyclodeaminase	highCO2_highTemp;control_highTemp;control_combo
